# Supplementary material for: Modulation of cardiac fatty acid or glucose oxidation to treat heart failure in preclinical models: a systematic review and meta-analysis
Source: Commun Med (Lond). 2025 Jun 4;5:213. doi: 10.1038/s43856-025-00924-5 (PMC12134058; doi:10.1038/s43856-025-00924-5)
Supplement: Supplementary file 3 — Supplementary Data 1 [file 43856_2025_924_MOESM3_ESM.xlsx]

## Sheet: Sheet1
Authors, Year	Journal	Species	Gender	Disease model	Intervention	GO (lesioned)	FAO (lesioned)	Functional measures
Aasum, 2002	Am. J. Physiol. Heart. Circ. Physiol.	Mice	Female	DMC	BM 17.0744	increased	decreased	Cardiac output, cardiac work
Aasum, 2005	Can. J. Physiol. Pharmacol.	Mice	Male	DMC	BM 17.0744	increased	decreased	dP/dt max, LVEDP, cardiac output
Akki, 2009	Cardiovasc. Res.	Rats	Male	PO	Western Diet	increased	unchanged	RPP, LVDevP
Altamimi, 2019	J. Thorac. Cardiovasc. Surg.	Mice	Male	IR	ATG7-/-	increased	decreased	cardiac work
Aravindhan, 2015	PLOS ONE	Rats	Male	IR	GLP-1	increased	decreased	infarct size, LVEDP, +dP/dt, -dP/dt
Broderick, 1993	Circulation	Rats	Male	IR	L-Carnitine	increased	NA	RPP, HRx∆P
Broderick, 1995	Cardiovasc. Res.	Rats	Male	IR	L-Carnitine	increased	NA	RPP, HRx∆P
Broderick, 1996	J. Mol. Cell. Cardiol.	Rats	Male	DMC	Propionyl L-carnitine	increased	increased	cardiac output
Broderick, 1997	Can J Physiol Pharmacol.	Rats	Male	IR	Heat stress	increased	NA	cardiac output
Broderick, 2000	Mol. Cell. Biochem.	Mice	Male	DMC	PLC	increased	increased	RPP
Broderick, 2008	Drugs in R&D	Rats	Male	DMC	Propionyl-L-Carnitine	increased	increased	RPP
Bugger, 2012	J. Mol. Cell. Cardiol.	Mice	Male	DMC	CIRKO	unchanged	decreased	RPP, cardiac output, cardiac power, LVEF, LVFS, LVEDD
Burelle, 2004	Am J Physiol Heart Circ Physiol.	Rats	Female	IR	Exercise	unchanged	increased	RPP, cardiac output, cardiac power
Burgmaier, 2010	Obesity	Rats	Male	DMC	Western Diet	unchanged	increased	cardiac power
Carley, 2004	Am. J. Physiol. Endocrinol. Metab.	Mice	Male	DMC	COOH	increased	decreased	LVFS, LVEDD, cardiac output
Chambers, 2011	J. Biol. Chem.	Mice	Mixed	IR	PDK4-tg	decreased	increased	cardiac work, LVFS
Cividini, 2021	Diabetes	Mice	Male	DMC	MCUb-Upregulation	increased	NA	LVFS, LVEDD
Dalgas_a, 2012	Clin. Exp. Pharmacol. Physiol.	Rats	Male	IR	IPC	increased	NA	Infarct size, LVDP
Dalgas_b, 2012	Clin. Exp. Pharmacol. Physiol.	Rats	Male	IR	0,4mM FFA	decreased	NA	Infarct size, LVDP
Dalgas_c, 2012	Clin. Exp. Pharmacol. Physiol.	Rats	Male	IR	1,2mM FFA	decreased	NA	Infarct size, LVDP
Dyck_a, 2004	Circ. Res.	Rats	NA	IR	CBM-301940 (pre no-flow ischemia)	increased	NA	RPP, cardiac output, cardiac power
Dyck_a, 2006	Circulation	Mice	Male	IR	MCD-ko	increased	unchanged	RPP, cardiac work, cardiac output, cardiac power
Dyck_b, 2004	Circ. Res.	Rats	NA	IR	CBM-301940 (post no-flow ischemia)	increased	NA	RPP, cardiac output, cardiac power
Edwards, 2018	Basic Research in Cardiology	Rats	Mixed	IR	UCP3 KO	unchanged	decreased	cardiac power
Fang_a, 2012	J. Mol. Med.	Rats	Male	PO	Trimetazidine	NA	decreased	cardiac output, fibrosis
Fang_b, 2012	J. Mol. Med.	Rats	Male	PO	Ranolazine	NA	decreased	cardiac output, fibrosis
Finegan, 1993	Circulation	Rats	Male	IR	Adenosin	increased	NA	RPP
Finegan, 2000	J. Mol. Cell. Cardiol.	Rats	Male	IR	Adenosin	increased	NA	cardiac work
Folmes, 2006	Circ. Res.	Mice	Male	IR	Insulin	increased	decreased	cardiac output, cardiac power
Folmes, 2009	J. Mol. Cell. Cardiol.	Rats	Male	IR	high fat	decreased	unchanged	Cardiac work, cardiac output
Gamble_a, 1994	Biochimica et Biophysica Acta	Rats	Male	IR	DCA (pre)	increased	NA	RPP, HRx∆P
Gamble_b, 1994	Biochimica et Biophysica Acta	Rats	Male	IR	DCA (post)	increased	NA	RPP, HRx∆P
Gandhi, 2008	Am J Physiol Heart Circ Physiol.	Rats	NA	IR	DCA	increased	NA	cardiac work
Gao, 2011	J. Mol. Cell. Cardiol.	Mice	Male	IR	MIF-KO	NA	increased	infarct size, LVSP, LVEDP, dP/dtmin, dP/dtmax
Görge, 1990	Basic Res. Cardiol.	Rats	Male	IR	Epinephrine	NA	increased	LVDevP
Hafstad, 2006	Am J Physiol Heart Circ Physiol.	Mice	Male	DMC	Insulin	increased	decreased	Cardiac output, cardiac work
Harmancey, 2013	FASEB	Rats	Male	IR	High Sucrose Diet	unchanged	decreased	cardiac power
He, 2012	Circulation	Mice	Mixed	PO	CPT1b-KO	increased	decreased	LVFS, LVEF, LVIDd, Cardiac output
Hu, 2019	Biomed. Pharmacother.	Mice	NA	IR	Carvedilol	increased	decreased	RPP, LVEF, LVFS
Ito, 2010	Am J Physiol Heart Circ Physiol	Rabbit	Mixed	IR	high palmitate	unchanged	increased	cardiac work
Itoi_a, 1993	Am. J. Physiol.	Rabbit	Mixed	IR	DCA (7day old)	increased	NA	RPP
Itoi_b, 1993	Am. J. Physiol.	Rabbit	Mixed	IR	DCA (6week old)	increased	NA	RPP
Itoi, 1996	J. Mol. Cell. Cardiol.	Rabbit	NA	IR	Increased Calcium	increased	increased	RPP
Kaimoto, 2017	Energetics and Metabolism	Mice	Male	PO	PPAR-tg	unchanged	increased	LVEF, fibrosis, LVEDD
Karwi_a, 2019	Cardiovasc. Diabetol.	Mice	Male	MI	glucagon receptor antibody	unchanged	decreased	LVEF, LVFS, E/e', cardiac work
Karwi_b, 2019	Diabetes Obes. Metab.	Mice	Male	PO	high fat	decreased	unchanged	LVEF, E/A, cardiac output, cardiac work
Khalid, 2011	Am. J. Physiol. Heart. Circ. Physiol.	Mice	Male	DMC	Tetradecylthioacetic acid	decreased	increased	LVEDP, LVDevP, dP/dtmax, dP/dtmin, cardiac output
Kolwicz, 2012	Circ. Res.	Mice	NA	PO	ACC2-KO	unchanged	increased	LVFS, LVIDd, RPP, Fibrosis
Kuang, 2004	Circulation	Mice	Male	IR	CD36-deficiency	increased	decreased	Cardiac output, cardiac work
Kudej, 2002	Circulation	Swine	NA	IR	DCA	increased	NA	LVEDP
Labinskyy, 2007	J. Pharm. Exp. Ther.	Dog	Male	Pacing	Fenofibrate	unchanged	increased	LVEDP, +dP/dt, LVEF, LVEDD
Li, 2021	J. Am. Heart Assoc.	Mice	Male	PO	Empagliflozin	increased	increased	LVEF, LVFS, cardiac output, E/A, Fibrosis, RPP
Liedtke, 1984	Am. J. Physiol.	Swine	NA	IR	Oxfenicine	NA	decreased	LVDevP, LVEDP, dP/dtmax
Liu, Beilei, 2023	Clin. Exp. Pharmacol. Physiol.	Rats	Male	PO	SH2B1-siRNA	unchanged	increased	LVEF, LVEDD, cardiac output, cardiac power
Liu, Bin_a, 1996	Circ. Res.	Rats	Male	IR	DCA	increased	unchanged	LVDP, cardiac output, cardiac work
Liu, Bin_b, 1996	Am. J. Physiol.	Rats	Male	IR	DCA	increased	NA	cardiac work
Liu, Q, 1998	Am. J. Physiol.	Rats	Male	IR	T3	increased	unchanged	LVDevP, cardiac output, cardiac work,
Liu, Q, 2002	J. Am. Coll. Cardiol.	Rats	Male	IR	DCA	increased	NA	cardiac work
Lopaschuk_a, 1993	J. Pharmacol. Exp. Ther.	Rats	Male	IR	DCA (pre)	increased	NA	RPP, HRx∆P
Lopaschuk_b, 1993	J. Pharmacol. Exp. Ther.	Rats	Male	IR	DCA (post)	increased	NA	RPP, HRx∆P
Lopaschuk_c, 1993	J. Pharmacol. Exp. Ther.	Rats	Male	IR	Insulin (post)	increased	NA	RPP, HRx∆P
Lopaschuk_d, 1993	Can. J. Physiol. Pharmacol.	Rats	Male	DMC	Islet Transplantation	increased	NA	RPP, LVDevP
Lopaschuk, 1989	Mol. Cell. Biochem.	Rats	Male	IR	Etomoxir	increased	NA	RPP
Lopaschuk, 1990	Circ. Res.	Rats	Male	IR	Etomoxir	increased	unchanged	RPP
Luptak, 2007	Circulation	Mice	Mixed	IR	GLUT1-TG	increased	unchanged	LVEDP, LVDevP
Lydell_a, 2002	Cardiovasc. Res.	Rats	Male	PO	DCA bei 1mM	increased	NA	RPP, cardiac output, cardiac work
Lydell_b, 2002	Cardiovasc. Res.	Rats	Male	PO	DCA bei 3mM	increased	NA	RPP, cardiac output, cardiac work
Mansor, 2017	Cardiovasc. Res.	Rats	Male	IR	SSO	NA	decreased	RPP, LVEDP, LVDP, +dP/dt, -dP/dt
Matsumura, 2018	J. Mol. Cell. Cardiol.	Rats	Male	MI	Resveratrol	unchanged	increased	LVEF, LVDD, infarct size
McCormack, 1996	Circulation	Rats	Male	IR	Ranolazine	increased	unchanged	RPP, cardiac work
McGaffin, 2011	Circulation ABSTRACT	Mice	Male	MI	(ObR-/-)	decreased	increased	LVEF, LVFS, LVDd
McLean, 2013	J. Mol. Cell. Cardiol.	Mice	Mixed	IR	PI3KαDN	increased	NA	RPP, cardiac power
McVeigh, 1990	Am J Physiol Heart Circ Physiol	Rats	Male	IR	DCA	increased	NA	RPP
Mitacchione _b, 2014	Circ Heart Failure	Dog	Male	Pacing	Acyl Ghrelin	decreased	increased	dP/dt max, LVEDP, cardiac output
Mitacchione_a, 2014	Circ Heart Failure	Dog	Male	Pacing	Des-Acyl Ghrelin	decreased	increased	dP/dt max, LVEDP, cardiac output
Molaparast-Saless_a, 1987	J. Mol. Cell. Cardiol.	Swine	NA	IR	Oxfenicine	NA	decreased	dP/dt, LVEDD
Molaparast-Saless_b, 1987	J. Mol. Cell. Cardiol.	Swine	NA	IR	4-BCA	NA	decreased	dP/dt, LVEDD
Montessuit, 2000	J. Appl. Physiol.	Rats	Male	IR	fasted	unchanged	increased	LVDevP, LVEDP
Mraiche, 2011	J. Mol. Cell. Cardiol.	Mice	Female	IR	NHE1-tg, active	unchanged	increased	cardiac power, cardiac output, cardiac work
Niederberger, 2017	Metabolism	Rats	Male	IR	High Fat	decreased	NA	RPP, cardiac output
Okawa, 2019	Am. J. Physiol. Heart. Circ. Physiol.	Mice	Male	PO	TIGAR-KO	increased	unchanged	LVEF, LVFS, Fibrosis
Pareira, 2013	J. Am. Heart Assoc.	Mice	Male	PO	GLUT1-TG	increased	unchanged	cardiac power, cardiac output, LVEF, LVFS, LVEDD, +dP/dt, -dP/dt, LVEDP
Pereira_a, 2014	FASEB	Mice	Male	PO	PGC-1-tg	unchanged	increased	cardiac power, cardiac output, +dP/dt, -dP/dt, LVDP, LVEDP, LVEF, LVFS, fibrosis
Pereira_b, 2014	J. Mol. Cell. Cardiol.	Mice	Male	PO	GLUT1-KO	decreased	increased	LVEF, LVFS, LVEDD, +dp/dt, -dp/dt, LVEDP, LVDevP, cardiac power, fibrosis
Pound, 2009	Circ. Res.	Rats	Male	PO	DCA	increased	decreased	RPP, LVDP, +dP/dt, -dP/dt
Pulinilkunnil, 2013	Diabetes	Mice	Male	DMC	ATGL-tg	increased	decreased	cardiac output, E/E', LVEF, LVFS
Quan, 2017	FASEB	Mice	NA	IR	Sesn2-KO	decreased	decreased	cardiac output, RPP, infact size, LVEF, LVFS, LVEDD
Quan, 2020	Redox. Biol.	Mice	Mixed	PO	Sesn2-KO	decreased	decreased	LVEF, LVFS, LVEDD, cardiac output, fibrosis
Ramasamy, 2001	Cardiovasc. Res.	Rats	NA	IR	DIDS	increased	NA	LVDevP, LVEDP
Riehle, 2011	Circ. Res.	Mice	Mixed	PO	PGC-KO	decreased	unchanged	LVDP, cardiac output, cardiac power, LVDd, LVFS, LVEF, '+dP/dt, '-dP/dt, LVEDP
Ritterhoff_a, 2021	J. Mol. Cell. Cardiol.	Mice	Male	PO	ACC2-KO	decreased	increased	RPP,LVEF, LVFS, LVEDD, LVDevP
Ritterhoff_b, 2021	J. Mol. Cell. Cardiol.	Mice	Female	PO	ACC2-KO	decreased	increased	RPP,LVEF, LVFS, LVEDD, LVDevP
Saeedi, 2005	J Pharmacol Exp Ther.	Rats	Male	IR	Trimetazidine	increased	unchanged	RPP, cardiac output, cardiac power
Sambandam_a, 2006	Am. J. Physiol. Heart. Circ. Physiol.	Mice	Male	IR	MHC-PPARalpha	decreased	increased	RPP, LVDevP, cardiac output, cardiac power
Sambandam_b, 2006	Am. J. Physiol. Heart. Circ. Physiol.	Mice	Male	IR	PPARalpha-KO	increased	decreased	RPP, LVDevP, cardiac output, cardiac power
Schöder, 1998	Biochimica et biophysica acta	Dog	NA	IR	DCA	increased	NA	RPP
Schönekess_a, 1995	Eur. J. Pharmacol.	Rats	Male	PO	Propionyl L-carnitine (high workload)	unchanged	decreased	RPP, HRx∆P, cardiac output, cardiac work
Schönekess_b, 1995	Circ. Res.	Rats	Male	PO	Propionyl L-carnitine	increased	increased	LVDevP, cardiac output, cardiac work
Schwarzer, 2009	Basic. Res. Cardiol.	Rats	Male	PO	Etomoxir	increased	unchanged	cardiac power, LVEF, LVFS
Sharma, 2008	Am J Physiol Heart Circ Physiol.	Rats	Male	DMC	Metoprolol	increased	decreased	cardiac output
Støttrup_a, 2010	Cardiovasc. Res.	Rats	Male	IR	Aminooxyacetate	increased	NA	infarct size, LVDP, LVEDP, dP/dt, dP/dtmin
Støttrup_b, 2010	Cardiovasc. Res.	Rats	Male	IR	IPC	increased	NA	infarct size, LVDP, LVEDP, dP/dt, dP/dtmin
Sun, 2016	Toxicological Sciences	Mice	Male	IR	DCA	increased	decreased	infarct size
Sung, 2011	J Mol Med	Mice	NA	IR	caloric resitriction	increased	unchanged	cardiac power, LVDP, cardiac output, cardiac work, RPP
Sung, 2015	Circ. Heart Fail.	Mice	Male	PO	Resveratrol	increased	unchanged	LVEF, LVFS, LVEDD, cardiac output, E/e', E/A, Fibrosis
Tan, 2021	Life Sci.	Mice	Male	PO	short-term HFD	NA	increased	LVEF, Fibrosis
Taniguchi, 2001	Am J Physiol Heart Circ Physiol.	Rats	Male	IR	DCA	increased	unchanged	RPP, cardiac output, cardiac work
Ussher_a, 2012	Cardiovasc. Res.	Mice	NA	IR	DCA	increased	unchanged	infarct size, cardiac work, LVDP, cardiac output
Ussher_b, 2012	Cardiovasc. Res.	Mice	NA	IR	PDHK4-KO	increased	unchanged	infarct size, cardiac work, LVDP, cardiac output
Vimercati, 2014	Am J Physiol Heart Circ Physiol	Dog	Male	Pacing	6-aminonicotinamide	increased	unchanged	+dP/dt
Wambolt_a, 2000	J. Am. Coll. Cardiol.	Rats	Male	IR	DCA	increased	NA	RPP, cardiac ouput, cardiac work
Wambolt_b, 2000	J. Am. Coll. Cardiol.	Rats	Male	PO	DCA	increased	NA	RPP, cardiac ouput, cardiac work
Wang_a, 2018	Cardiovasc. Res.	Mice	Male	IR	SIRT1- KO	decreased	increased	LVEF, LVFS, RPP, cardiac output, LVEDP, infarct size
Wang_b, 2018	Cardiovasc. Res.	Mice	Male	IR	(AAV-9)-SIRT1	unchanged	decreased	LVEF, LVFS, RPP, cardiac output, LVEDP, infarct size
Wang, 2005	Circulation	Rats	Male	IR	DCA	NA	decreased	RPP, LVEDP
Wang, 2007	J. Pharm. Exp. Ther.	Rats	Male	IR	CVT-4325	increased	decreased	LVEDP, RPP, +dP/dt, -dP/dt
Witham, 2012	J. Mol. Cell. Cardiol.	Mice	Male	MI	ObR-KO	decreased	increased	LVFS, LVEF, LVEDD, cardiac output, cardiac work, +dP/dt, -dP/dt
Witham, 2013	Metab.: Clin. Exp.	Mice	Male	MI	High Leucine Diet	decreased	unchanged	LVFS, LVEF, LVEDD, cardiac output, cardiac work, dP/dtmax, dP/dtmin, fibrosis
Yamamoto, 2023	J. Clin. Invest.	Mice	Mixed	PO	RIP140 deficiency	NA	increased	LVEF, LVEDD
