# Supplementary material for: Modulation of cardiac fatty acid or glucose oxidation to treat heart failure in preclinical models: a systematic review and meta-analysis
Source: Commun Med (Lond). 2025 Jun 4;5:213. doi: 10.1038/s43856-025-00924-5 (PMC12134058; doi:10.1038/s43856-025-00924-5)
Supplement: Supplementary file 4 — Supplementary Data 2 [file 43856_2025_924_MOESM4_ESM.xlsx]

## Sheet: Sheet1
Authors, Year	Camarades Checklist										Assessment of Attrition bias
	[1]	[2]	[3]	[4]	[5]	[6]	[7]	[8]	Total	Section describing drop-outs or mortality?		Number of drop-outs and reason specified? (all animals)	Number of used animals in methods (primary outcome)	Number of animals in results (primary outcome)	Number of animals match?	Attrition bias
Aasum, 2002	✓	✓					✓		3	Yes		5, Yes	Unknown	2025-11-10	No	Low
Aasum, 2005	✓	✓		✓			✓		4	No		N/A	Unknown	32	Unknown	Unknown
Akki, 2009	✓						✓	✓	3	No		N/A	Unknown	18	Unknown	Unknown
Altamimi, 2019	✓						✓	✓	3	Yes		6, Yes	31	31	Yes	Low
Aravindhan, 2015	✓						✓		2	Yes		9, Yes	22-23	2014-10-01	No	Low
Broderick, 1993	✓								1	No		N/A	Unknown	31	Unknown	Unknown
Broderick, 1995	✓	✓					✓		3	No		N/A	Unknown	18	Unknown	Unknown
Broderick, 1996	✓						✓		2	No		N/A	Unknown	28	Unknown	Unknown
Broderick, 1997		✓					✓		2	No		N/A	Unknown	16	Unknown	Unknown
Broderick, 2000	✓						✓		2	No		N/A	Unknown	20	Unknown	Unknown
Broderick, 2008	✓						✓	✓	3	No		N/A	16	16	Yes	Low
Bugger, 2012	✓	✓					✓	✓	4	No		N/A	Unknown	2013-06-01	Unknown	Unknown
Burelle, 2004	✓	✓					✓		3	No		N/A	Unknown	26-29	Unknown	Unknown
Burgmaier, 2010	✓	✓		✓			✓	✓	5	No		N/A	Unknown	16	Unknown	Unknown
Carley, 2004	✓			✓			✓	✓	4	No		N/A	48	24-27	No	High
Chambers, 2011	✓						✓		2	No		N/A	Unknown	2025-12-08	Unknown	Unknown
Cividini, 2021	✓						✓	✓	3	No		N/A	Unknown	12	Unknown	Unknown
Dalgas_a, 2012	✓	✓			✓		✓		4	No		N/A	18-22	18-22	Yes	Low
Dalgas_b, 2012	✓	✓			✓		✓	✓	5	No		N/A	18-22	18-21	No	High
Dalgas_c, 2012	✓	✓			✓		✓	✓	5	No		N/A	18-22	18-22	Yes	Low
Dyck_a, 2004	✓						✓		2	No		N/A	Unknown	8	Unknown	Unknown
Dyck, 2006	✓						✓	✓	3	No		N/A	Unknown	28	Unknown	Unknown
Dyck_b, 2004	✓						✓		2	No		N/A	Unknown	8	Unknown	Unknown
Edwards, 2018	✓						✓	✓	3	No		N/A	Unknown	16	Unknown	Unknown
Fang_a, 2012	✓						✓	✓	3	No		N/A	Unknown	10	Unknown	Unknown
Fang_b, 2012	✓						✓	✓	3	No		N/A	Unknown	10	Unknown	Unknown
Finegan, 1993	✓								1	No		N/A	34	34	Yes	Low
Finegan, 2000	✓								1	No		N/A	17	17	Yes	Low
Folmes, 2006	✓						✓	✓	3	No		N/A	Unknown	46	Unknown	Unknown
Folmes, 2009	✓						✓		2	No		N/A	Unknown	36	Unknown	Unknown
Gamble_a, 1994	✓								1	No		N/A	Unknown	2016-10-01	Unknown	Unknown
Gamble_b, 1994	✓								1	No		N/A	Unknown	2016-10-01	Unknown	Unknown
Gandhi, 2008	✓						✓	✓	3	No		N/A	Unknown	18	Unknown	Unknown
Gao, 2011	✓						✓	✓	3	No		N/A	Unknown	18	Unknown	Unknown
Görge, 1990	✓								1	No		N/A	Unknown	17	Unknown	Unknown
Hafstad, 2006	✓	✓					✓		3	No		N/A	Unknown	22	Unknown	Unknown
Harmancey, 2013	✓						✓		2	No		N/A	Unknown	22	Unknown	Unknown
He, 2012	✓	✓					✓		3	No		N/A	Unknown	20-22	Unknown	Unknown
Hu, 2019	✓			✓			✓	✓	4	No		N/A	Unknown	6	Unknown	Unknown
Ito, 2010	✓						✓	✓	3	No		N/A	Unknown	31	Unknown	Unknown
Itoi_a, 1993	✓						✓	✓	3	No		N/A	Unknown	20	Unknown	Unknown
Itoi_b, 1993	✓						✓	✓	3	No		N/A	Unknown	29	Unknown	Unknown
Itoi, 1996	✓						✓		2	No		N/A	18	18	Yes	Low
Kaimoto, 2017	✓			✓			✓	✓	4	No		N/A	Unknown	2025-10-06	Unknown	Unknown
Karwi_a, 2019	✓			✓	✓		✓	✓	5	No		N/A	24	24	Yes	Low
Karwi_b, 2019	✓	✓		✓			✓	✓	5	No		N/A	12	12	Yes	Low
Khalid, 2011	✓	✓					✓	✓	4	No		N/A	Unknown	16-28	Unknown	Unknown
Kolwicz, 2012	✓						✓		2	No		N/A	Unknown	2016-04-01	Unknown	Unknown
Kuang, 2004							✓		1	No		N/A	Unknown	26	Unknown	Unknown
Kudej, 2002							✓		1	No		N/A	14	14	Yes	Low
Labinskyy, 2007	✓						✓		2	No		N/A	16	16	Yes	Low
Li, 2021	✓	✓					✓	✓	4	No		N/A	Unknown	2025-12-10	Unknown	Unknown
Liedtke, 1984	✓			✓				✓	3	No		N/A	15	15	Yes	Low
Liu, Beilei, 2023	✓	✓					✓	✓	4	No		N/A	Unknown	6	Unknown	Unknown
Liu, Bin_a, 1996	✓								1	No		N/A	Unknown	40	Unknown	Unknown
Liu, Bin_b, 1996	✓								1	No		N/A	Unknown	14	Unknown	Unknown
Liu, Q, 1998	✓								1	No		N/A	Unknown	39	Unknown	Unknown
Liu, Q, 2002	✓						✓		2	No		N/A	Unknown	16	Unknown	Unknown
Lopaschuk_a, 1993	✓								1	No		N/A	Unknown	12	Unknown	Unknown
Lopaschuk_b, 1993	✓								1	No		N/A	Unknown	12	Unknown	Unknown
Lopaschuk_c, 1993	✓								1	No		N/A	Unknown	12	Unknown	Unknown
Lopaschuk_d, 1993	✓	✓		✓			✓		4	No		N/A	Unknown	16	Unknown	Unknown
Lopaschuk, 1989	✓							✓	2	No		N/A	Unknown	10	Unknown	Unknown
Lopaschuk, 1990	✓								1	No		N/A	Unknown	12	Unknown	Unknown
Luptak, 2007	✓						✓	✓	3	Yes		25%, Yes	114	2016-12-01	No	Low
Lydell_a, 2002	✓						✓		2	No		N/A	15-16	16	Yes	Low
Lydell_b, 2002	✓						✓		2	No		N/A	15-16	13	No	High
Mansor, 2017	✓						✓	✓	3	No		N/A	Unknown	17-18	Unknown	Unknown
Matsumura, 2018	✓	✓		✓			✓		4	Yes		10, Yes	12	2025-09-07	No	Low
McCormack, 1996	✓								1	No		N/A	Unknown	14	Unknown	Unknown
McGaffin, 2011				✓					1	No		N/A	26	26	Yes	Low
McLean, 2013	✓						✓		2	No		N/A	Unknown	6	Unknown	Unknown
McVeigh, 1990	✓							✓	2	No		N/A	Unknown	15	Unknown	Unknown
Mitacchione _b, 2014	✓						✓		2	No		N/A	8	8	Yes	Low
Mitacchione_a, 2014	✓						✓		2	No		N/A	8	8	Yes	Low
Molaparast-Saless_a, 1987	✓								1	No		N/A	14	14	Yes	Low
Molaparast-Saless_b, 1987	✓								1	No		N/A	15	15	Yes	Low
Montessuit, 2000	✓						✓		2	No		N/A	Unknown	20-22	Unknown	Unknown
Mraiche, 2011	✓						✓		2	No		N/A	Unknown	20-24	Unknown	Unknown
Niederberger, 2017	✓			✓			✓	✓	4	Yes		No	15	15	Yes	Low
Okawa, 2019	✓			✓	✓		✓	✓	5	No		N/A	16	16	Yes	Low
Pareira, 2013	✓	✓					✓	✓	4	No		N/A	Unknown	2014-10-01	Unknown	Unknown
Pereira_a, 2014	✓	✓					✓		3	No		N/A	Unknown	2025-12-10	Unknown	Unknown
Pereira_b, 2014	✓	✓					✓	✓	4	No		N/A	2025-06-05	2025-06-05	Yes	Low
Pound, 2009	✓						✓	✓	3	No		N/A	13	13	Yes	Low
Pulinilkunnil, 2013	✓						✓	✓	3	No		N/A	Unknown	10	Unknown	Unknown
Quan, 2017	✓				✓			✓	3	No		N/A	Unknown	2025-10-08	Unknown	Unknown
Quan, 2020	✓						✓	✓	3	No		N/A	1930-10-01	1930-10-01	Yes	Low
Ramasamy, 2001	✓						✓		2	No		N/A	15	15	Yes	Low
Riehle, 2011	✓	✓		✓	✓		✓	✓	6	No		N/A	Unknown	2022-12-01	Unknown	Unknown
Ritterhoff_a, 2021	✓	✓	✓	✓	✓		✓	✓	7	No		N/A	2018-12-01	2018-12-01	Yes	Low
Ritterhoff_b, 2021	✓	✓	✓	✓	✓		✓	✓	7	No		N/A	2018-12-01	2018-12-01	Yes	Low
Saeedi, 2005	✓						✓		2	No		N/A	Unknown	55	Unknown	Unknown
Sambandam_a, 2006	✓						✓		2	No		N/A	Unknown	34	Unknown	Unknown
Sambandam_b, 2006	✓						✓		2	No		N/A	Unknown	15	Unknown	Unknown
Schöder, 1998							✓		1	No		N/A	33	33	Yes	Low
Schönekess_a, 1995	✓			✓					2	No		N/A	48	39	No	High
Schönekess_b, 1995	✓							✓	2	No		N/A	30	30	Yes	Low
Schwarzer, 2009	✓	✓		✓			✓		4	No		N/A	Unknown	2025-10-08	Unknown	Unknown
Sharma, 2008	✓			✓			✓		3	No		N/A	16	10	No	High
Støttrup_a, 2010	✓	✓			✓		✓	✓	5	No		N/A	20	20	Yes	Low
Støttrup_b, 2010	✓	✓			✓		✓	✓	5	No		N/A	20	20	Yes	Low
Sun, 2016	✓						✓		2	No		N/A	10	10	Yes	Low
Sung, 2011	✓			✓			✓	✓	4	No		N/A	Unknown	45	Unknown	Unknown
Sung, 2015	✓	✓		✓			✓	✓	5	No		N/A	2025-07-05	2025-07-04	No	High
Tan, 2021	✓	✓		✓			✓	✓	5	No		N/A	Unknown	12	Unknown	Unknown
Taniguchi, 2001	✓			✓			✓		3	No		N/A	54	54	Yes	Low
Ussher_a, 2012	✓						✓	✓	3	No		N/A	Unknown	2016-04-01	Unknown	Unknown
Ussher_b, 2012	✓						✓	✓	3	No		N/A	Unknown	2023-10-01	Unknown	Unknown
Vimercati, 2014	✓						✓	✓	3	No		N/A	Unknown	12	Unknown	Unknown
Wambolt_a, 2000	✓						✓		2	No		N/A	13	13	Yes	Low
Wambolt_b, 2000	✓						✓		2	No		N/A	8	8	Yes	Low
Wang_a, 2018	✓	✓		✓			✓	✓	5	No		N/A	Unknown	2025-05-04	Unknown	Unknown
Wang_b, 2018	✓	✓		✓			✓	✓	5	No		N/A	Unknown	2025-05-04	Unknown	Unknown
Wang, 2005	✓						✓		2	No		N/A	Unknown	10	Unknown	Unknown
Wang, 2007	✓			✓			✓		3	No		N/A	15	11	No	High
Witham, 2012	✓			✓		✓	✓	✓	5	Yes		No	24	24	Yes	Low
Witham, 2013	✓			✓			✓	✓	4	Yes		128-140, No	2025-12-10	2025-12-10	Yes	Low
Yamamoto, 2023	✓						✓	✓	3	No		N/A	Unknown	18	Unknown	Unknown
Yue, 2003	✓						✓		2	No		N/A	Unknown	20	Unknown	Unknown
Σ, median of total	115	31	2	28	11	1	97	56	3
