# Supplementary material for: Modulation of cardiac fatty acid or glucose oxidation to treat heart failure in preclinical models: a systematic review and meta-analysis
Source: Commun Med (Lond). 2025 Jun 4;5:213. doi: 10.1038/s43856-025-00924-5 (PMC12134058; doi:10.1038/s43856-025-00924-5)
Supplement: Supplementary file 5 — Supplementary Data 3 [file 43856_2025_924_MOESM5_ESM.xlsx]

## Sheet: Data for effect size1
Authors	Year	Journal	Disease model	Intervention	Functional measures	Source	Mean1	SD1	N1	Mean2	SD2	N2	study_id	esid	realstudy_id
McVeigh et al.	1990	American Journal of Physiology-Heart and Circulatory Physiology	IR	DCA	RPP	Table	18.46	7.6669	6	24.86	4.14	9	1	1	1
Broderick et al.	1993	Circulation	IR	L-Carnitine	RPP	Table	12.1	7.4	13	19.2	4.7	18	2	1	2
Lopaschuk_a et al.	1993	J Pharmacol Exp Ther.	IR	DCA-pre	RPP	Table	10.6	8.33	6	16.9	10.29	6	3	1	3
Lopaschuk_b et al.	1993	J Pharmacol Exp Ther.	IR	DCA-post	RPP	Table	10.6	8.33	6	22.7	6.61362	6	4	1	3
Lopaschuk_c et al.	1993	J Pharmacol Exp Ther.	IR	Insulin-post	RPP	Table	10.6	8.33	6	16.6	11.27	6	5	1	3
Gamble_a et al.	1994	Biochimica et biophysica acta	IR	DCA (pre)	RPP	Table	11.9	6.04	5	9.6	6.48	5	6	1	4
Gamble_b et al.	1994	Biochimica et biophysica acta	IR	DCA (post)	RPP	Table	11.9	6.04	5	19.8	8.05	5	7	1	4
Schönekess_a et al.	1995	Eur J Pharmacol.	PO	Propionyl L-carnitine (high workload)	RPP	Table	29.3	11.88	18	33.8	9.62	21	8	1	5
Schönekess_a et al.	1995	Eur J Pharmacol.	PO	Propionyl L-carnitine (high workload)	Cardiac output	Table	24.9	9.76	18	34.1	13.75	21	8	2	5
Schönekess_a et al.	1995	Eur J Pharmacol.	PO	Propionyl L-carnitine (high workload)	Cardiac work	Table	28.5	15.27	18	42.3	19.25	21	8	3	5
Broderick et al.	1995	Cardiovasc. Res.	IR	L-Carnitine	RPP	Table	8.6	5.7	9	23.1	5.1	9	9	1	6
Liu, Bin_a et al.	1996	Circ. Res.	IR	DCA	LVDP	Table	43	23.9792	23	56	16.4924	17	10	1	7
Liu, Bin_a et al.	1996	Circ. Res.	IR	DCA	Cardiac output	Table	28	14.3875	23	47	16.4924	17	10	2	7
Liu, Bin_a et al.	1996	Circ. Res.	IR	DCA	Cardiac work	Table	29.6	19.66	23	58.1	21.0278	17	10	3	7
McCormack	1996	Circulation	IR	Ranolazine	RPP	Figure	8.7	7.79	7	16.01	2.92	7	11	1	8
McCormack	1996	Circulation	IR	Ranolazine	Cardiac work	Figure	4.51883	5.31364	7	13.3054	8.63467	7	11	2	8
Broderick et al.	1997	Can J Physiol Pharmacol.	IR	Heat stress	Cardiac output	Table	44	11.31	8	50	8.48528	8	12	1	9
Schöder et al.	1998	Biochimica et biophysica acta	IR	DCA	RPP	Table	13.3	5.5	17	17	4.3	16	13	1	10
Wambolt_a et al.	2000	JAAC	IR	DCA	RPP	Table	24.7	4.65403	6	32.4	3.17	7	14	1	11
Wambolt_a et al.	2000	JAAC	IR	DCA	Cardiac output	Table	38.8	3.92	6	52.6	4.5	7	14	2	11
Wambolt_a et al.	2000	JAAC	IR	DCA	Cardiac work	Table	42.3	7.59	6	65.3	10.32	7	14	3	11
Wambolt_b et al.	2000	JAAC	PO	DCA	RPP	Table	26.7	2	4	29.2	2.6	4	15	1	11
Wambolt_b et al.	2000	JAAC	PO	DCA	Cardiac output	Table	57	3.6	4	64	3.6	4	15	2	11
Wambolt_b et al.	2000	JAAC	PO	DCA	Cardiac work	Table	66.8	4.4	4	86.5	4.4	4	15	3	11
Taniguchi et al.	2001	Am J Physiol Heart Circ Physiol.	IR	DCA	RPP	Table	15.9	8.91	31	22.6	5.28	23	16	1	12
Taniguchi et al.	2001	Am J Physiol Heart Circ Physiol.	IR	DCA	Cardiac output	Table	14	11.14	31	22.4	10.07	23	16	2	12
Taniguchi et al.	2001	Am J Physiol Heart Circ Physiol.	IR	DCA	Cardiac work	Table	12.4	12.25	31	24	13.43	23	16	3	12
Kudej et al.	2002	Circulation	IR	DCA	LVEDP	Table	9.2	3.6	9	7.4	2.91	5	17	1	13
Yue et al.	2003	Circulation	IR	GW7647	Infarct size	Figure	56.13	12.6	10	36.89	11.89	10	18	1	14
Burelle et al.	2004	Am J Physiol Heart Circ Physiol.	IR	Exercise	RPP	Figure	2.47	0.76	13	3.24	0.4	16	19	1	15
Burelle et al.	2004	Am J Physiol Heart Circ Physiol.	IR	Exercise	Cardiac output	Table	90	50.48	13	132	36.06	13	19	2	15
Burelle et al.	2004	Am J Physiol Heart Circ Physiol.	IR	Exercise	Cardiac power	Table	19.7	12.98	13	30.7	8.65	13	19	3	15
Kuang et al.	2004	Circulation	IR	CD36-deficiency	Cardiac output	Table	5.6	1.8	13	6.4	3.61	13	20	1	16
Kuang et al.	2004	Circulation	IR	CD36-deficiency	Cardiac work	Figure	3.41	1.84	13	4.31	2.74	13	20	2	16
Dyck_a et al.	2004	Circ. Res.	IR	CBM-301940 (pre no-flow)	RPP	Table	12	5.66	8	22	5.66	8	21	1	17
Dyck_a et al.	2004	Circ. Res.	IR	CBM-301940 (pre no-flow)	Cardiac output	Table	17	8.49	8	32	8.48	8	21	2	17
Dyck_a et al.	2004	Circ. Res.	IR	CBM-301940 (pre no-flow)	Cardiac power	Table	15	8.49	8	38	11.31	8	21	3	17
Dyck_b et al.	2004	Circ. Res.	IR	CBM-301940 (post no flow)	RPP	Table	13	8.49	8	21	5.66	8	22	1	17
Dyck_b et al.	2004	Circ. Res.	IR	CBM-301940 (post no flow)	Cardiac output	Table	16	11.31	8	27	8.49	8	22	2	17
Dyck_b et al.	2004	Circ. Res.	IR	CBM-301940 (post no flow)	Cardiac power	Table	13	11.31	8	31	14.14	8	22	3	17
Saeedi et al.	2005	J Pharmacol Exp Ther.	IR	Trimetazidine	RPP	Table	26.1	3.64	27	27.1	3.17	28	23	1	18
Saeedi et al.	2005	J Pharmacol Exp Ther.	IR	Trimetazidine	Cardiac output	Table	47.3	17.67	27	57	17.46	28	23	2	18
Saeedi et al.	2005	J Pharmacol Exp Ther.	IR	Trimetazidine	Cardiac power	Table	8.6	3.12	27	10.4	3.17	28	23	3	18
Hafstad et al.	2006	Am J Physiol Heart Circ Physiol.	DMC	Insulin	Cardiac output	Table	11.6	1.65831	11	11.5	1.65831	11	24	1	19
Hafstad et al.	2006	Am J Physiol Heart Circ Physiol.	DMC	Insulin	Cardiac work	Table	695	129.348	11	690	92.8655	11	24	2	19
Dyck et al.	2006	Circulation	IR	MCD-ko	RPP	Table	10	7.57166	13	16	5.03488	15	25	1	20
Dyck et al.	2006	Circulation	IR	MCD-ko	cardiac work	Table	2.3	2.88444	13	5.7	2.32379	15	25	2	20
Dyck et al.	2006	Circulation	IR	MCD-ko	cardiac output	Table	3.4	4.32666	13	9.4	3.48569	15	25	3	20
Dyck et al.	2006	Circulation	IR	MCD-ko	cardiac power	Table	25.2	32.8105	13	61.4	26.7236	15	25	4	20
Luptak et al.	2007	Circulation	IR	GLUT1-TG	LVEDP	Figure	14.2066	5.69439	6	3.61624	1.89813	6	26	1	21
Luptak et al.	2007	Circulation	IR	GLUT1-TG	LVDevP	Figure	38.1481	8.16497	6	71.4815	4.53609	6	26	2	21
Wang et al.	2007	J. Pharm. Exp. Ther.	IR	CVT-4325	LVEDP	Table	61	14.6969	6	59	13.4164	5	27	1	22
Wang et al.	2007	J. Pharm. Exp. Ther.	IR	CVT-4325	RPP	Table	19.7	4.40908	6	25.8	4.02492	5	27	2	22
Wang et al.	2007	J. Pharm. Exp. Ther.	IR	CVT-4325	+dP/dt	Table	2.3	0.734847	6	3.3	0.447214	5	27	3	22
Wang et al.	2007	J. Pharm. Exp. Ther.	IR	CVT-4325	-dP/dt	Table	1.3	0.244949	6	2	0.67082	5	27	4	22
Labinskyy et al.	2007	J. Pharm. Exp. Ther.	Pacing	Fenofibrate	LVEDP	Figure	23.3911	3.50053	8	24.1337	2.80042	8	28	1	23
Labinskyy et al.	2007	J. Pharm. Exp. Ther.	Pacing	Fenofibrate	+dP/dt	Figure	1357.14	595.458	8	1402.26	510.393	8	28	2	23
Labinskyy et al.	2007	J. Pharm. Exp. Ther.	Pacing	Fenofibrate	LVEF	Figure	33.4	5.43058	8	41.56	8.14587	8	28	3	23
Labinskyy et al.	2007	J. Pharm. Exp. Ther.	Pacing	Fenofibrate	LVEDD	Figure	50.0806	3.87768	8	51.2097	4.10578	8	28	4	23
Gandhi et al.	2008	Am J Physiol Heart Circ Physiol.	IR	DCA	cardiac work	Figure	2.81977	3.40116	9	4.85465	2.61628	9	30	1	24
Sharma et al.	2008	Am J Physiol Heart Circ Physiol.	DMC	Metoprolol	cardiac output	Figure	32.3256	7.80024	5	54.6512	5.20016	5	31	1	25
Folmes et al.	2009	J. Mol. Cell. Cardiol.	IR	high fat	Cardiac work	Table	47	16	16	32	8.94427	20	32	1	26
Folmes et al.	2009	J. Mol. Cell. Cardiol.	IR	high fat	cardiac output	Table	34	4	16	25	8.94427	20	32	2	26
Schwarzer et al.	2009	Basic. Res. Cardiol.	PO	Etomoxir	cardiac power	Figure	4.60637	8.94427	4	13.9028	11.6111	4	33	1	27
Schwarzer et al.	2009	Basic. Res. Cardiol.	PO	Etomoxir	LVEF	Table	0.55	0.134164	5	0.55	0.13	5	33	2	27
Schwarzer et al.	2009	Basic. Res. Cardiol.	PO	Etomoxir	LVFS	Table	0.25	0.0894427	5	0.25	0.0894427	5	33	3	27
Ito et al.	2010	Am J Physiol Heart Circ Physiol	IR	high palmitate	cardiac work	Figure	3.01	0.92	16	6.98305	0.54	15	34	1	28
Støttrup_a et al.	2010	Cardiovasc. Res.	IR	Aminooxyacetate	infarct size	Figure	52.019	14.8725	10	28.2185	18.9286	10	35	1	29
Støttrup_a et al.	2010	Cardiovasc. Res.	IR	Aminooxyacetate	LVEDP	Figure	40.8889	5.62183	10	46.4286	14.1173	10	35	2	29
Støttrup_a et al.	2010	Cardiovasc. Res.	IR	Aminooxyacetate	LVDP	Table	31	15.8114	10	60	9.48683	10	35	3	29
Støttrup_a et al.	2010	Cardiovasc. Res.	IR	Aminooxyacetate	dP/dt	Table	656	493.315	10	840	382.636	10	35	4	29
Støttrup_a et al.	2010	Cardiovasc. Res.	IR	Aminooxyacetate	dP/dtmin	Table	656	341.526	10	1206	180.25	10	35	5	29
Støttrup_b et al.	2010	Cardiovasc. Res.	IR	IPC	infarct size	Figure	52.019	14.8725	10	30.2138	7.66158	10	36	1	29
Støttrup_b et al.	2010	Cardiovasc. Res.	IR	IPC	LVEDP	Figure	40.8889	5.62183	10	20.1754	13.8696	10	36	2	29
Støttrup_b et al.	2010	Cardiovasc. Res.	IR	IPC	LVDP	Table	31	15.8114	10	63	15.8114	10	36	3	29
Støttrup_b et al.	2010	Cardiovasc. Res.	IR	IPC	dP/dt	Table	656	493.315	10	1959	562.885	10	36	4	29
Støttrup_b et al.	2010	Cardiovasc. Res.	IR	IPC	dP/dtmin	Table	656	341.526	10	1303	230.846	10	36	5	29
Chambers et al.	2011	J. Biol. Chem.	IR	PDK4-tg	cardiac work	Figure	4.69412	3.19875	6	4.69412	2.33422	6	37	1	30
Chambers et al.	2011	J. Biol. Chem.	IR	PDK4-tg	LVFS	Figure	48.6667	4.19048	4	47.7143	9.90476	4	37	2	30
Gao et al.	2011	J. Mol. Cell. Cardiol.	IR	MIF-KO	infarct size	Figure	45	10.6419	9	25.3378	10.6419	9	38	1	31
Gao et al.	2011	J. Mol. Cell. Cardiol.	IR	MIF-KO	LVEDP	Table	8	3	9	7	3	9	38	2	31
Gao et al.	2011	J. Mol. Cell. Cardiol.	IR	MIF-KO	dP/dtmin	Table	4621	1275	9	4895	588	9	38	3	31
Gao et al.	2011	J. Mol. Cell. Cardiol.	IR	MIF-KO	dP/dtmax	Table	6140	1911	9	7082	1008	9	38	4	31
Mraiche et al.	2011	J. Mol. Cell. Cardiol.	IR	NHE1-tg, active	cardiac power	Figure	12.8889	14.0546	10	48.8889	15.46	10	39	1	32
Mraiche et al.	2011	J. Mol. Cell. Cardiol.	IR	NHE1-tg, active	Cardiac output	Table	1.6	1.38564	12	6.3	1.73205	12	39	2	32
Mraiche et al.	2011	J. Mol. Cell. Cardiol.	IR	NHE1-tg, active	Cardiac work	Table	0.9	1.03923	12	4.4	1.38564	12	39	3	32
Riehle et al.	2011	Circ. Res.	PO	PGC-KO	LVDP	Figure	28.0488	3.45	8	25.3659	2.06	8	40	1	33
Riehle et al.	2011	Circ. Res.	PO	PGC-KO	cardiac output	Figure	11.3415	1.37972	8	11.4634	1.03479	8	40	2	33
Riehle et al.	2011	Circ. Res.	PO	PGC-KO	cardiac work	Figure	17.381	4.04061	8	15	2.02031	8	40	3	33
Riehle et al.	2011	Circ. Res.	PO	PGC-KO	LVEDP	Figure	16.5842	5.45678	6	14.1089	6.6694	6	40	4	33
Riehle et al.	2011	Circ. Res.	PO	PGC-KO	+dP/dt	Figure	6305.42	723.987	6	5812.81	965.316	6	40	5	33
Riehle et al.	2011	Circ. Res.	PO	PGC-KO	-dP/dt	Figure	5892.86	1202.87	6	5714.29	1640.28	6	40	6	33
Riehle et al.	2011	Circ. Res.	PO	PGC-KO	LVDd	Table	4.37	0.69	13	4.59	0.72	9	40	7	33
Riehle et al.	2011	Circ. Res.	PO	PGC-KO	LVFS	Table	33.7	11.54	13	30	6.6	9	40	8	33
Riehle et al.	2011	Circ. Res.	PO	PGC-KO	LVEF	Table	68.5	14.42	13	65	9.3	9	40	9	33
Sung et al.	2011	J Mol Med	IR	caloric resitriction	RPP	Figure	5.44218	5.84512	21	11.8197	7.49844	24	41	1	34
Sung et al.	2011	J Mol Med	IR	caloric resitriction	cardiac power	Figure	0.212625	0.365388	21	0.526246	0.494781	24	41	2	34
Sung et al.	2011	J Mol Med	IR	caloric resitriction	LVDP	Table	6	9.16515	21	12	9.79796	24	41	3	34
Sung et al.	2011	J Mol Med	IR	caloric resitriction	cardiac output	Table	1.8	2.29129	21	3.9	2.44949	24	41	4	34
Sung et al.	2011	J Mol Med	IR	caloric resitriction	cardiac work	Table	0.9	1.37477	21	2.4	1.95959	24	41	5	34
Dalgas_a et al.	2012	Clin. Exp. Pharmacol. Physiol.	IR	IPC	Infarct size	Figure	52.6786	11.6071	9	22.619	3.57143	9	42	1	35
Dalgas_a et al.	2012	Clin. Exp. Pharmacol. Physiol.	IR	IPC	LVDP	Table	27	10.39	12	61	15.81	10	42	2	35
Dalgas_b et al.	2012	Clin. Exp. Pharmacol. Physiol.	IR	0,4mM FFA	Infarct size	Figure	52.6786	11.6071	9	52.9762	14.2857	9	43	1	35
Dalgas_b et al.	2012	Clin. Exp. Pharmacol. Physiol.	IR	0,4mM FFA	LVDP	Table	27	10.39	12	21	9	9	43	2	35
Dalgas_c et al.	2012	Clin. Exp. Pharmacol. Physiol.	IR	1,2mM FFA	Infarct size	Figure	52.6786	11.6071	9	81.25	8.92857	9	44	1	35
Dalgas_c et al.	2012	Clin. Exp. Pharmacol. Physiol.	IR	1,2mM FFA	LVDP	Table	27	10.39	12	6	3.16	10	44	2	35
He et al.	2012	Circulation	PO	CPT1b-KO	LVFS	Figure	24.0299	5.37	9	16.7164	3.46513	11	45	1	36
He et al.	2012	Circulation	PO	CPT1b-KO	LVEF	Figure	47.6712	8.22	9	36.4384	5.45199	11	45	2	36
He et al.	2012	Circulation	PO	CPT1b-KO	LVEDD (LVIDd)	Table	4.02	0.8	11	3.9	0.86	11	45	3	36
He et al.	2012	Circulation	PO	CPT1b-KO	Cardiac output	Table	17.4	9.85038	11	13.65	16.3841	11	45	4	36
Kolwicz et al.	2012	Circ. Res.	PO	ACC2 ko	LVFS	Table	47.9	8.1	9	57.3	6.08523	7	46	1	37
Kolwicz et al.	2012	Circ. Res.	PO	ACC2 ko	LVEDD (LVIDd)	Table	2.97	0.36	9	2.89	0.61	7	46	2	37
Kolwicz et al.	2012	Circ. Res.	PO	ACC2 ko	RPP	Figure	36.0825	10.7888	8	42.5773	6.1234	8	46	3	37
Kolwicz et al.	2012	Circ. Res.	PO	ACC2 ko	fibrosis	Figure	4.37173	0.256936	2	2.39092	0.392961	2	46	4	37
Ussher_a et al.	2012	Cardiovasc. Res.	IR	DCA	infarct size	Figure	50.165	7.37976	5	36.9637	4.42786	5	47	1	38
Ussher_a et al.	2012	Cardiovasc. Res.	IR	DCA	cardiac work	Figure	1.13699	1.04398	12	3.13699	0.999531	11	47	2	38
Ussher_a et al.	2012	Cardiovasc. Res.	IR	DCA	LVDP	Table	58.5	18.3597	12	69.6	6.96491	11	47	3	38
Ussher_a et al.	2012	Cardiovasc. Res.	IR	DCA	cardiac output	Table	3.4	2.42487	12	7.9	2.6533	11	47	4	38
Ussher_b et al.	2012	Cardiovasc. Res.	IR	PDHK4-KO	infarct size	Figure	41.8033	2.45902	4	27.459	5.7377	4	48	1	38
Ussher_b et al.	2012	Cardiovasc. Res.	IR	PDHK4-KO	cardiac work	Figure	0.997658	0.925162	15	3.47073	0.977566	10	48	2	38
Ussher_b et al.	2012	Cardiovasc. Res.	IR	PDHK4-KO	LVDP	Table	55.8	16.2665	15	114	11.6688	10	48	3	38
Ussher_b et al.	2012	Cardiovasc. Res.	IR	PDHK4-KO	cardiac output	Table	3.1	1.54919	15	7.8	2.21359	10	48	4	38
Witham et al.	2012	J. Mol. Cell. Cardiol.	MI	ObR-KO	LVFS	Table	28.5	4.40908	24	20.7	9.79796	24	49	1	39
Witham et al.	2012	J. Mol. Cell. Cardiol.	MI	ObR-KO	LVEF	Table	39.7	11.2677	24	19.3	7.83837	24	49	2	39
Witham et al.	2012	J. Mol. Cell. Cardiol.	MI	ObR-KO	LVEDD	Table	3.72	0.0979796	24	4.1	0.195959	24	49	3	39
Witham et al.	2012	J. Mol. Cell. Cardiol.	MI	ObR-KO	cardiac output	Table	10309	2841.41	24	6024	3032.47	24	49	4	39
Witham et al.	2012	J. Mol. Cell. Cardiol.	MI	ObR-KO	stroke work	Table	1162	347.828	24	552	230.252	24	49	5	39
Witham et al.	2012	J. Mol. Cell. Cardiol.	MI	ObR-KO	+dP/dt	Table	7485	1734.24	24	5631	1709.74	24	49	6	39
Witham et al.	2012	J. Mol. Cell. Cardiol.	MI	ObR-KO	-dP/dt	Table	5249	1641.16	24	4761	1254.14	24	49	7	39
Pereira et al.	2013	J. Am. Heart Assoc.	PO	GLUT1-TG	cardiac power	Figure	26.8987	4.65403	6	24.789	4.13964	6	50	1	40
Pereira et al.	2013	J. Am. Heart Assoc.	PO	GLUT1-TG	cardiac output	Figure	10.2062	0.979796	6	9.49485	0.681817	6	50	2	40
Pereira et al.	2013	J. Am. Heart Assoc.	PO	GLUT1-TG	LVEF	Table	64.12	9.70454	5	70.21	5.81378	5	50	3	40
Pereira et al.	2013	J. Am. Heart Assoc.	PO	GLUT1-TG	LVFS	Table	28.24	7.08834	5	33.45	4.44978	5	50	4	40
Pereira et al.	2013	J. Am. Heart Assoc.	PO	GLUT1-TG	LVEDD	Table	0.391	0.0156525	5	0.41	0.0357771	5	50	5	40
Pereira et al.	2013	J. Am. Heart Assoc.	PO	GLUT1-TG	+dP/dt	Table	6638	1015.97	7	5501	1441.93	7	50	6	40
Pereira et al.	2013	J. Am. Heart Assoc.	PO	GLUT1-TG	-dP/dt	Table	8180	1359.92	7	7361	2016.86	7	50	7	40
Pereira et al.	2013	J. Am. Heart Assoc.	PO	GLUT1-TG	LVEDP	Table	24.3	13.2288	7	33.4	10.583	7	50	8	40
Pulinilkunnil et al.	2013	Diabetes	DMC	ATGL-tg	cardiac output	Table	16.78	4.53922	5	21.7	4.44978	5	51	1	41
Pulinilkunnil et al.	2013	Diabetes	DMC	ATGL-tg	E/E'	Table	27.35	4.00256	5	25.6	4.69574	5	51	2	41
Pulinilkunnil et al.	2013	Diabetes	DMC	ATGL-tg	LVEDD (LVIDd)	Table	4.03	0.156525	5	3.67	0.16	5	51	3	41
Pulinilkunnil et al.	2013	Diabetes	DMC	ATGL-tg	LVEF	Figure	51.0256	4.86504	5	63.5897	2.43252	5	51	4	41
Pulinilkunnil et al.	2013	Diabetes	DMC	ATGL-tg	LVFS	Figure	25.4781	2.70063	5	33.4489	2.70063	5	51	5	41
Mitacchione_a et al.	2014	Circ Heart Failure	Pacing	Des-Acyl Ghrelin	dP/dt max	Table	1589.69	273.226	8	1659.44	301.567	8	52	1	42
Mitacchione_a et al.	2014	Circ Heart Failure	Pacing	Des-Acyl Ghrelin	LVEDP	Table	25.22	4.1295	8	25.15	4.55377	8	52	2	42
Mitacchione_a et al.	2014	Circ Heart Failure	Pacing	Des-Acyl Ghrelin	cardiac output	Figure	755.952	116.642	6	910.714	131.223	6	52	3	42
Mitacchione _b et al.	2014	Circ Heart Failure	Pacing	Acyl Ghrelin	dP/dt max	Table	1745.58	262.45	8	1769.71	267.088	8	53	1	42
Mitacchione _b et al.	2014	Circ Heart Failure	Pacing	Acyl Ghrelin	LVEDP	Table	23.7	5.85484	8	23.01	6.16597	8	53	2	42
Mitacchione _b et al.	2014	Circ Heart Failure	Pacing	Acyl Ghrelin	cardiac output	Figure	779.762	131.223	6	904.762	145.803	6	53	3	42
Pereira_a et al.	2014	FASEB	PO	PGC-1-tg	cardiac power	Figure	20.6452	3.79276	6	32	5.05701	6	54	1	43
Pereira_a et al.	2014	FASEB	PO	PGC-1-tg	cardiac output	Figure	9.32515	1.2022	6	11.7791	1.2022	6	54	2	43
Pereira_a et al.	2014	FASEB	PO	PGC-1-tg	+dP/dt	Figure	5659.34	1211.29	6	4890.11	942.111	6	54	3	43
Pereira_a et al.	2014	FASEB	PO	PGC-1-tg	-dP/dt,	Figure	6774.19	1382.78	6	5806.45	1580.32	6	54	4	43
Pereira_a et al.	2014	FASEB	PO	PGC-1-tg	LVDP	Figure	132.99	17.0454	6	117.526	26.5151	6	54	5	43
Pereira_a et al.	2014	FASEB	PO	PGC-1-tg	LVEDP	Figure	22.4615	3.01476	6	23.6923	8.66743	6	54	6	43
Pereira_a et al.	2014	FASEB	PO	PGC-1-tg	LVEF	Figure	52.5952	7.42777	5	44.2907	2.47592	5	54	7	43
Pereira_a et al.	2014	FASEB	PO	PGC-1-tg	LVFS	Figure	22.0833	4.65847	5	17.6389	1.24226	5	54	8	43
Pereira_a et al.	2014	FASEB	PO	PGC-1-tg	LVEDD (LVIDd)	Figure	0.438972	0.0223607	5	0.446467	0.0447214	5	54	9	43
Pereira_a et al.	2014	FASEB	PO	PGC-1-tg	fibrosis	Figure	4.04895	2.32207	5	1.46853	0.680202	5	54	10	43
Vimercati et al.	2017	Am J Physiol Heart Circ Physiol	Pacing	6-aminonicotinamide	+dP/dt	Figure	1338.57	397.771	10	1569.18	304.958	10	55	1	44
Aravindhan et al.	2015	PLOS ONE	IR	GLP-1	infarct size	Figure	59.0087	13.2272	5	42.449	10.4306	5	56	1	45
Aravindhan et al.	2015	PLOS ONE	IR	GLP-1	LVEDP	Table	10.2	2.20454	6	9.5	2.08207	6	56	2	45
Aravindhan et al.	2015	PLOS ONE	IR	GLP-1	+dP/dt	Table	5870	815.68	6	6982	438.459	6	56	3	45
Aravindhan et al.	2015	PLOS ONE	IR	GLP-1	-dP/dt	Table	4594	842.624	6	5532	71.0352	6	56	4	45
Sun et al.	2016	Toxicological Sciences	IR	DCA	infarct size	Figure	0.446838	0.0112412	4	0.313349	0.0449649	4	58	1	46
Kaimoto et al.	2017	Energetics and Metabolism	PO	PPAR-tg	LVEF	Figure	34.4144	6.26758	10	47.5676	7.97692	10	59	1	47
Kaimoto, et al.	2017	Energetics and Metabolism	PO	PPAR-tg	LVEDD (LVDd)	Figure	4.62687	0.314654	10	4.1791	0.158114	10	59	2	47
Kaimoto et al.	2017	Energetics and Metabolism	PO	PPAR-tg	fibrosis	Figure	8.16327	1.83809	3	4.20408	1.7674	3	59	3	47
Mansor et al.	2017	Cardiovascular Research	IR	SSO	RPP	Figure	26.9939	5.82014	10	24.5399	6.07331	8	60	1	48
Mansor et al.	2017	Cardiovascular Research	IR	SSO	LVEDP	Figure	5.85366	3.08515	10	6.34146	2.75944	8	60	2	48
Mansor et al.	2017	Cardiovascular Research	IR	SSO	LVDP	Figure	96.3415	19.2822	10	113.415	13.7972	8	60	3	48
Mansor et al.	2017	Cardiovascular Research	IR	SSO	+dP/dt	Figure	4368.1	465.611	10	4171.78	519.411	7	60	4	48
Mansor et al.	2017	Cardiovascular Research	IR	SSO	-dP/dt	Figure	3256.1	462.772	10	3219.51	677.57	7	60	5	48
Niederberger et al.	2017	Metabolism	IR	High Fat	RPP	Figure	22084.4	2770.45	8	8390.5	6965.7	7	61	1	49
Wang_a et al.	2018	Cardiovasc. Res.	IR	SIRT1- KO	LVEF	Table	56.31	5.74446	5	46.26	3.81026	5	62	1	50
Wang_a et al.	2018	Cardiovasc. Res.	IR	SIRT1- KO	LVFS	Table	26.06	2.71459	5	20.7	2.41943	5	62	2	50
Wang_a et al.	2018	Cardiovasc. Res.	IR	SIRT1- KO	RPP	Figure	22096.8	6131.15	5	15645.2	2885.25	5	62	3	50
Wang_a et al.	2018	Cardiovasc. Res.	IR	SIRT1- KO	cardiac output	Table	3.99	1.54512	5	2.449	1.78662	5	62	4	50
Wang_a et al.	2018	Cardiovasc. Res.	IR	SIRT1- KO	LVIDd	Table	3.533	0.49	5	3.773	0.74	5	62	5	50
Wang_a et al.	2018	Cardiovasc. Res.	IR	SIRT1- KO	LVEDP	Table	14.98	11.8288	5	31.59	15.4222	5	62	6	50
Wang_a et al.	2018	Cardiovasc. Res.	IR	SIRT1- KO	infarct size	Figure	0.132468	0.0857143	4	0.409091	0.412987	4	62	7	50
Wang_b et al.	2018	Cardiovasc. Res.	IR	(AAV-9)-SIRT1	LVEF	Table	38.79	4.07859	5	50.16	5.74669	5	63	1	50
Wang_b et al.	2018	Cardiovasc. Res.	IR	(AAV-9)-SIRT1	LVIDd	Table	4.073	1.02	5	4.225	0.56	5	63	2	50
Wang_b et al.	2018	Cardiovasc. Res.	IR	(AAV-9)-SIRT1	LVFS	Table	18.46	2.16899	5	25.32	3.21994	5	63	3	50
Wang_b et al.	2018	Cardiovasc. Res.	IR	(AAV-9)-SIRT1	infarct size	Figure	0.38087	0.229565	4	0.177391	0.209996	4	63	4	50
Matsumura et al.	2018	J. Mol. Cell. Cardiol.	MI	Resveratrol	LVEF	Figure	39.6364	7.65	9	46.9091	8.73	9	64	1	51
Matsumura et al.	2018	J. Mol. Cell. Cardiol.	MI	Resveratrol	LVEDD (LVDd)	Figure	9.77376	1.23	9	8.68778	1.23	9	64	2	51
Matsumura et al.	2018	J. Mol. Cell. Cardiol.	MI	Resveratrol	infarct size	Figure	29.2237	6.77312	7	28.6758	8.22829	7	64	3	51
Edwards et al.	2018	Basic Research in Cardiology	IR	UCP3 KO	cardiac power	Table	22.8	1.71464	6	15.7	2.21359	10	65	1	52
Karwi_a et al.	2019	Cardiovasc. Diabetol.	MI	glucagon receptor antibody	LVEF	Figure	30.0452	7.5171	12	39.457	8.76418	12	66	1	53
Karwi_a et al.	2019	Cardiovasc. Diabetol.	MI	glucagon receptor antibody	LVFS	Figure	7.33032	4.2262	12	11.5385	4.23	12	66	2	53
Karwi_a et al.	2019	Cardiovasc. Diabetol.	MI	glucagon receptor antibody	E/e'	Figure	32.3894	9.80341	12	25.1327	6.755	12	66	3	53
Karwi_a et al.	2019	Cardiovasc. Diabetol.	MI	glucagon receptor antibody	cardiac work	Figure	1.30193	0.415692	12	2.07971	0.69282	12	66	4	53
McGaffin et al.	2011	Circulation ABSTRACT	MI	(ObR-/-)	LVEF	Text	23.9	7.57166	13	53.1	8.29277	13	67	1	54
McGaffin et al.	2011	Circulation ABSTRACT	MI	(ObR-/-)	LVFS	Text	19.6	1.08167	13	31.1	0.360555	13	67	2	54
McGaffin et al.	2011	Circulation ABSTRACT	MI	(ObR-/-)	LVDd	Text	4.1	0.36	13	3.7	0.360555	13	67	3	54
Broderick et al.	2000	Mol. Cell. Biochem.	DMC	PLC	RPP	Table	20.7	1.58114	10	25.7	1.89737	10	68	1	55
Carley et al.	2004	Am. J. Physiol. Endocrinol. Metab.	DMC	COOH	cardiac output	Figure	315.484	101.387	14	311.613	111.656	13	70	1	56
Carley et al.	2004	Am. J. Physiol. Endocrinol. Metab.	DMC	COOH	LVFS	Table	45.5	7.96743	12	46.9	8.66025	12	70	2	56
Carley et al.	2004	Am. J. Physiol. Endocrinol. Metab.	DMC	COOH	LVEDD	Table	3.7	0.173205	12	3.8	0.173205	12	70	3	56
Aasum et al.	2005	Can. J. Physiol. Pharmacol.	DMC	BM 17.0744	RPP	Table	17286	2997.5	17	18064	2021.7	15	73	1	57
Aasum et al.	2005	Can. J. Physiol. Pharmacol.	DMC	BM 17.0744	cardiac output	Table	8	2.88617	17	9.1	1.54919	15	73	2	57
Aasum et al.	2005	Can. J. Physiol. Pharmacol.	DMC	BM 17.0744	cardiac work	Table	523	230.894	17	606	127.808	15	73	3	57
Hu et al.	2019	Biomed. Pharmacother.	IR	Carvedilol	RPP	Figure	18958.3	4871.39	3	32916.7	7938.57	3	76	1	58
Hu et al.	2019	Biomed. Pharmacother.	IR	Carvedilol	LVEF	Figure	41.8375	3.42738	3	64.4523	8.32364	3	76	2	58
Hu et al.	2019	Biomed. Pharmacother.	IR	Carvedilol	LVFS	Figure	20.0301	2.08681	3	34.6386	6.52128	3	76	3	58
Okawa et al.	2019	Am. J. Physiol. Heart. Circ. Physiol.	PO	TIGAR-KO	LVEF	Table	29.9	15.4432	8	47.3	12.0774	8	77	1	59
Okawa et al.	2019	Am. J. Physiol. Heart. Circ. Physiol.	PO	TIGAR-KO	LVFS	Table	14.12	7.72161	8	23.5	6.95793	8	77	2	59
Okawa et al.	2019	Am. J. Physiol. Heart. Circ. Physiol.	PO	TIGAR-KO	fibrosis	Figure	5.056	5.16	8	3.04	2.35325	8	77	3	59
Broderick et al.	2008	Drugs in R&D	DMC	Propionyl-L-Carnitine	RPP	Figure	20.7059	1.47429	8	25.6797	1.84865	8	78	1	60
Liu, Bin_b et al.	1996	Am. J. Physiol.	IR	DCA	cardiac work	Table	12.9	9.5318	8	34.72	17.6363	6	79	1	61
Harmancey et al.	2013	FASEB	IR	High Sucrose Diet	cardiac power	Figure	9.07627	2.0237	11	7.5	1.68642	11	80	1	62
Akki et al.	2009	Cardiovascular Research	PO	Western Diet	RPP	Table	24.9	4.50333	12	16.4	3.42929	6	81	1	63
Akki et al.	2009	Cardiovascular Research	PO	Western Diet	LVDevP	Table	106	20.7846	12	90	19.5959	6	81	2	63
Finegan et al.	1993	Circulation	IR	Adenosin	RPP	Figure	13.4091	13.2131	20	29.3182	3.18891	14	82	1	64
Görge et al.	1990	Basic Res. Cardiol.	IR	Epinephrine	LVDevP	Figure	61.6725	20.8011	11	121.254	28.1649	6	83	1	65
Ramasamy et al.	2001	Cardiovasc. Res.	IR	DIDS	LVDevP	Table	55	12	9	72	11	6	84	1	66
Ramasamy et al.	2001	Cardiovasc. Res.	IR	DIDS	LVEDP	Table	21	12	9	4	3	6	84	2	66
Wang et al.	2005	Circulation	IR	DCA	RPP	Figure	26.3063	7.28227	6	27.2973	6.48649	4	85	1	67
Wang et al.	2005	Circulation	IR	DCA	LVEDP	Figure	23.4076	11.7014	6	22.5478	12.9936	4	85	2	67
Liu, Q et al.	1998	Am. J. Physiol.	IR	T3	LVDevP	Table	4	28.8617	17	17	70.3562	22	87	1	68
Liu, Q et al.	1998	Am. J. Physiol.	IR	T3	cardiac output	Table	10	12.3693	17	20	18.7617	22	87	2	68
Liu, Q et al.	1998	Am. J. Physiol.	IR	T3	cardiac work	Figure	6.46934	9.93729	17	20.4228	20.8243	22	87	3	68
Lydell_a et al.	2002	Cardiovasc. Res.	PO	DCA bei 1mM	RPP	Table	27.2	1.69706	8	29.4	1.69706	8	88	1	69
Lydell_a et al.	2002	Cardiovasc. Res.	PO	DCA bei 1mM	cardiac output	Table	57	2.82843	8	62.8	3.39411	8	88	2	69
Lydell_a et al.	2002	Cardiovasc. Res.	PO	DCA bei 1mM	cardiac work	Table	65.1	5.09117	8	73.9	10.748	8	88	3	69
Lydell_b et al.	2002	Cardiovasc. Res.	PO	DCA bei 3mM	RPP	Table	27.2	1.69706	8	28.6	0.67082	5	89	1	69
Lydell_b et al.	2002	Cardiovasc. Res.	PO	DCA bei 3mM	cardiac output	Table	57	2.82843	8	58.6	4.02492	5	89	2	69
Lydell_b et al.	2002	Cardiovasc. Res.	PO	DCA bei 3mM	cardiac work	Table	65.1	5.09117	8	64.2	4.69574	5	89	3	69
Liu, Beilei et al.	2023	Clin. Exp. Pharmacol. Physiol.	PO	SH2B1-siRNA	LVEF	Figure	54.4747	3.11284	3	64.9805	2.72374	3	90	1	70
Liu, Beilei et al.	2023	Clin. Exp. Pharmacol. Physiol.	PO	SH2B1-siRNA	LVEDD	Figure	7.56098	0.203252	3	6.62602	0.284553	3	90	2	70
Liu, Beilei et al.	2023	Clin. Exp. Pharmacol. Physiol.	PO	SH2B1-siRNA	cardiac output	Table	98.31	13.84	3	103.31	13.61	3	90	3	70
Liu, Beilei et al.	2023	Clin. Exp. Pharmacol. Physiol.	PO	SH2B1-siRNA	cardiac power	Table	831.59	34.29	3	856.14	35.29	3	90	4	70
Khalid et al.	2011	Am. J. Physiol. Heart. Circ. Physiol.	DMC	Tetradecylthioacetic acid	LVEDP	Table	10.9	2.26274	8	7.9	1.9799	8	91	1	71
Khalid et al.	2011	Am. J. Physiol. Heart. Circ. Physiol.	DMC	Tetradecylthioacetic acid	LVDevP	Table	52.5	3.39411	8	56.1	1.9799	8	91	2	71
Khalid et al.	2011	Am. J. Physiol. Heart. Circ. Physiol.	DMC	Tetradecylthioacetic acid	dP/dtmax	Table	3797	593.97	8	4500	704.278	8	91	3	71
Khalid et al.	2011	Am. J. Physiol. Heart. Circ. Physiol.	DMC	Tetradecylthioacetic acid	dP/dtmin	Table	2737	449.72	8	2915	263.044	8	91	4	71
Khalid et al.	2011	Am. J. Physiol. Heart. Circ. Physiol.	DMC	Tetradecylthioacetic acid	cardiac output	Table	11.2	1.69706	8	10.6	1.41421	8	91	5	71
Sambandam_a et al.	2006	Am. J. Physiol. Heart. Circ. Physiol.	IR	MHC-PPARalpha	RPP	Table	18	4.3589	19	12	3.87298	15	92	1	72
Sambandam_a et al.	2006	Am. J. Physiol. Heart. Circ. Physiol.	IR	MHC-PPARalpha	LVDevP	Table	26	8.7178	19	24	19.3649	15	92	2	72
Sambandam_a et al.	2006	Am. J. Physiol. Heart. Circ. Physiol.	IR	MHC-PPARalpha	cardiac output	Table	8.6	3.48712	19	5	3.87298	15	92	3	72
Sambandam_a et al.	2006	Am. J. Physiol. Heart. Circ. Physiol.	IR	MHC-PPARalpha	cardiac power	Table	71	26.1534	19	37	30.9839	15	92	4	72
Sambandam_b et al.	2006	Am. J. Physiol. Heart. Circ. Physiol.	IR	PPARalpha-KO	RPP	Table	16	6.32456	10	20	2.23607	5	93	1	72
Sambandam_b et al.	2006	Am. J. Physiol. Heart. Circ. Physiol.	IR	PPARalpha-KO	LVDevP	Table	25	9.48683	10	27	4.47214	5	93	2	72
Sambandam_b et al.	2006	Am. J. Physiol. Heart. Circ. Physiol.	IR	PPARalpha-KO	cardiac output	Table	8.5	1.89737	10	12.4	2.68328	5	93	3	72
Sambandam_b et al.	2006	Am. J. Physiol. Heart. Circ. Physiol.	IR	PPARalpha-KO	cardiac power	Table	63.4	20.5548	10	95.3	17.8885	5	93	4	72
Lopaschuk_d et al.	1993	Can. J. Physiol. Pharmacol.	DMC	Islet Transplantation	RPP	Table	26.3	4.65403	10	29.6	5.05964	6	94	1	73
Lopaschuk_d et al.	1993	Can. J. Physiol. Pharmacol.	DMC	Islet Transplantation	LVDevP	Table	39.8	10.5328	10	53.7	17.0763	6	94	2	73
Pereira_b et al.	2014	J. Mol. Cell. Cardiol.	PO	GLUT1-KO	LVEF	Figure	61.3115	5.62178	6	57.377	8.03111	6	96	1	74
Pereira_b et al.	2014	J. Mol. Cell. Cardiol.	PO	GLUT1-KO	LVFS	Figure	27.2065	3.57011	6	25.1012	4.76014	6	96	2	74
Pereira_b et al.	2014	J. Mol. Cell. Cardiol.	PO	GLUT1-KO	LVEDD	Figure	0.445415	0.0213929	6	0.451965	0.0427858	6	96	3	74
Pereira_b et al.	2014	J. Mol. Cell. Cardiol.	PO	GLUT1-KO	LVEDP	Figure	23.1675	7.69473	6	20.1047	11.1574	6	96	4	74
Pereira_b et al.	2014	J. Mol. Cell. Cardiol.	PO	GLUT1-KO	+dP/dt	Figure	5331.7	1143.5	6	5135.14	1384.23	6	96	5	74
Pereira_b et al.	2014	J. Mol. Cell. Cardiol.	PO	GLUT1-KO	-dP/dt	Figure	6856.44	1697.67	6	5965.35	2122.08	6	96	6	74
Pereira_b et al.	2014	J. Mol. Cell. Cardiol.	PO	GLUT1-KO	LVDevP	Figure	139.846	26.4469	6	104.37	26.4469	6	96	7	74
Pereira_b et al.	2014	J. Mol. Cell. Cardiol.	PO	GLUT1-KO	cardiac power	Figure	13.1579	4.08248	6	17.1053	1.93381	6	96	8	74
Pereira_b et al.	2014	J. Mol. Cell. Cardiol.	PO	GLUT1-KO	fibrosis	Figure	0.8	0.330549	5	0.678261	0.42777	5	96	9	74
Quan et al.	2020	Redox. Biol.	PO	Sesn2 KO	LVEF	Table	54.56	6.04185	15	36.93	6.04185	15	97	1	75
Quan et al.	2020	Redox. Biol.	PO	Sesn2 KO	LVFS	Table	28.14	3.95044	15	17.86	3.6406	15	97	2	75
Quan et al.	2020	Redox. Biol.	PO	Sesn2 KO	LVEDD	Table	4.16	0.387298	15	5.03	0.503488	15	97	3	75
Quan et al.	2020	Redox. Biol.	PO	Sesn2 KO	cardiac output	Table	6.39	1.90066	5	4.39	1.72177	5	97	4	75
Quan et al.	2020	Redox. Biol.	PO	Sesn2 KO	fibrosis	Figure	7.18519	1.49071	5	12.2593	2.81579	5	97	5	75
Liedtke et al.	1984	Am. J. Physiol.	IR	Oxfenicine	LVDevP	Figure	54.012	21.8631	7	79.8802	17.2754	8	98	1	76
Liedtke et al.	1984	Am. J. Physiol.	IR	Oxfenicine	dP/dtmax	Figure	1369.37	715.068	7	1909.91	509.627	8	98	2	76
Liedtke et al.	1984	Am. J. Physiol.	IR	Oxfenicine	LVEDP	Figure	11.0909	10.583	7	10.9091	11.828	8	98	3	76
Lopaschuk et al.	1989	Mol. Cell. Biochem.	IR	Etomoxir	RPP	Figure	16.0388	5.57468	5	22.7701	5.38886	5	99	1	77
Lopaschuk et al.	1990	Circ. Res.	IR	Etomoxir	RPP	Table	13	4.89898	6	20.8	5.87878	6	100	1	78
Schönekess_b et al.	1995	Circ. Res.	PO	Propionyl L-carnitine	LVDevP	Table	48	27.1109	15	55	23.2379	15	101	1	79
Schönekess_b et al.	1995	Circ. Res.	PO	Propionyl L-carnitine	cardiac output	Table	42	11.619	15	58	15.4919	15	101	2	79
Schönekess_b et al.	1995	Circ. Res.	PO	Propionyl L-carnitine	cardiac work	Figure	51.7256	16.748	15	72.6819	17.2973	15	101	3	79
McLean et al.	2013	J. Mol. Cell. Cardiol.	IR	PI3KαDN	RPP	Figure	1688.31	795.289	6	15259.7	4453.62	6	103	1	80
McLean et al.	2013	J. Mol. Cell. Cardiol.	IR	PI3KαDN	cardiac power	Figure	0.00519481	0.00636231	6	0.592208	0.286304	6	103	2	80
Altamimi et al.	2019	J. Thorac. Cardiovasc. Surg.	IR	ATG7-/-	cardiac work	Figure	1.25862	1.1612	14	1.25862	1.06632	17	104	1	81
Sung et al.	2015	Circ. Heart Fail.	PO	Resveratrol	LVEF	Table	26.58	6.54591	10	26.96	7.05188	10	106	1	82
Sung et al.	2015	Circ. Heart Fail.	PO	Resveratrol	LVFS	Table	12.41	3.32039	10	11.9	3.79473	10	106	2	82
Sung et al.	2015	Circ. Heart Fail.	PO	Resveratrol	LVEDD	Table	4.76	0.221359	10	4.45	0.284605	10	106	3	82
Sung et al.	2015	Circ. Heart Fail.	PO	Resveratrol	cardiac output	Table	13.62	2.56144	10	12.23	2.71956	10	106	4	82
Sung et al.	2015	Circ. Heart Fail.	PO	Resveratrol	E/E'	Table	49.22	13.914	10	35.57	8.34841	10	106	5	82
Sung et al.	2015	Circ. Heart Fail.	PO	Resveratrol	E/A	Table	2.37	0.948683	10	1.29	0.347851	10	106	6	82
Sung et al.	2015	Circ. Heart Fail.	PO	Resveratrol	fibrosis	Figure	28.2742	4.25847	3	22.8842	1.63787	3	106	7	82
Quan et al.	2017	FASEB	IR	Sesn2-KO	cardiac output	Table	3.7	0.536656	5	2.7	0.961509	5	108	1	83
Quan et al.	2017	FASEB	IR	Sesn2-KO	RPP	Figure	34985	4804.8	4	21021	3903.9	4	108	2	83
Quan et al.	2017	FASEB	IR	Sesn2-KO	infarct size	Figure	8.44444	4.44444	4	28.8889	19.1111	4	108	3	83
Quan et al.	2017	FASEB	IR	Sesn2-KO	LVEF	Table	52.36	1.914	4	31.45	4.32	4	108	4	83
Quan et al.	2017	FASEB	IR	Sesn2-KO	LVFS	Table	25.33	1.72	4	16.44	2.6	4	108	5	83
Quan et al.	2017	FASEB	IR	Sesn2-KO	LVEDD	Table	4.22	0.256	4	4.44	0.172	4	108	6	83
Karwi_b et al.	2019	Diabetes Obes. Metab.	PO	high fat	LVEF	Figure	38.7166	4.21962	6	25.7967	4.21962	6	109	7	84
Karwi_b et al.	2019	Diabetes Obes. Metab.	PO	high fat	E/A	Figure	1.24599	0.0785933	6	0.877005	0.130989	6	109	8	84
Karwi_b et al.	2019	Diabetes Obes. Metab.	PO	high fat	cardiac output	Figure	7.99228	3.83028	6	7.81853	3.54656	6	109	9	84
Karwi_b et al.	2019	Diabetes Obes. Metab.	PO	high fat	cardiac work	Figure	1.13386	0.154299	6	0.740157	0.28931	6	109	10	84
Itoi_a et al.	1993	Am. J. Physiol.	IR	DCA (7day old)	RPP	Table	5.4	2.52982	10	6.4	2.21359	10	110	1	85
Itoi_b et al.	1993	Am. J. Physiol.	IR	DCA (6week old)	RPP	Table	7.5	2.32379	15	11.1	5.23832	14	111	1	85
Yamamoto et al.	2023	J. Clin. Invest.	PO	RIP140 deficiency	LVEF	Figure	21.2919	8.61244	9	35.4067	7.89474	9	112	1	86
Yamamoto et al.	2023	J. Clin. Invest.	PO	RIP140 deficiency	LVEDD	Table	4.88	2.4	9	4.128	0.759	9	112	2	86
Finegan et al.	2000	J. Mol. Cell. Cardiol.	IR	Adenosin	cardiac work	Figure	1.89425	2.86897	9	6.1977	0.104034	8	113	1	87
Witham et al.	2013	Metab.: Clin. Exp.	MI	High Leucine Diet	LVEF	Table	25.7	2.45967	5	39.4	3.80132	5	114	1	88
Witham et al.	2013	Metab.: Clin. Exp.	MI	High Leucine Diet	LVFS	Table	21.1	1.95959	6	34	5.38888	6	114	2	88
Witham et al.	2013	Metab.: Clin. Exp.	MI	High Leucine Diet	LVEDD	Table	4.38	0.0979796	6	3.99	0.0979796	6	114	3	88
Witham et al.	2013	Metab.: Clin. Exp.	MI	High Leucine Diet	cardiac output	Table	10384	1372.95	5	12668	1525	5	114	4	88
Witham et al.	2013	Metab.: Clin. Exp.	MI	High Leucine Diet	cardiac work	Table	920	145.344	5	1253	181.122	5	114	5	88
Witham et al.	2013	Metab.: Clin. Exp.	MI	High Leucine Diet	dP/dtmax	Table	6351	666.348	5	7526	1249.96	5	114	6	88
Witham et al.	2013	Metab.: Clin. Exp.	MI	High Leucine Diet	dP/dtmin	Table	5579	798.276	5	5920	1191.82	5	114	7	88
Witham et al.	2013	Metab.: Clin. Exp.	MI	High Leucine Diet	fibrosis	Figure	9.07826	1.85309	6	6.46957	0.702897	6	114	8	88
Itoi et al.	1996	J. Mol. Cell. Cardiol.	IR	Increased Calcium	RPP	Table	7.96	3.0547	18	14.57	4.70933	18	115	1	89
Liu, Q et al.	2002	J. Am. Coll. Cardiol.	IR	DCA	cardiac work	Figure	17.6162	9.59922	8	41.3737	19.6562	8	117	1	90
Montessuit et al.	2000	J. Appl. Physiol.	IR	fasted	LVDevP	Figure	8.71595	12.7968	10	54.1634	26.5779	10	118	1	91
Montessuit et al.	2000	J. Appl. Physiol.	IR	fasted	LVEDP	Figure	92.7835	35.8609	10	43.299	37.4909	10	118	2	91
Ritterhoff_a et al.	2021	J. Mol. Cell. Cardiol.	PO	ACC2-KO (male)	RPP	Figure	58333.3	25515.5	6	48611.1	20412.4	6	119	1	92
Ritterhoff_a et al.	2021	J. Mol. Cell. Cardiol.	PO	ACC2-KO (male)	LVEF	Table	63.4	7.8	9	59.1	15.3	9	119	2	92
Ritterhoff_a et al.	2021	J. Mol. Cell. Cardiol.	PO	ACC2-KO (male)	LVFS	Table	33.9	5.7	9	31.7	10.5	9	119	3	92
Ritterhoff_a et al.	2021	J. Mol. Cell. Cardiol.	PO	ACC2-KO (male)	LVEDD	Table	3.4	0.3	9	3.6	0.6	9	119	4	92
Ritterhoff_a et al.	2021	J. Mol. Cell. Cardiol.	PO	ACC2-KO (male)	LVDevP	Figure	198.113	41.5951	6	200.943	72.7914	6	119	5	92
Ritterhoff_b et al.	2021	J. Mol. Cell. Cardiol.	PO	ACC2-KO (female)	RPP	Figure	61111.1	18711.4	6	57638.9	22113.4	6	120	1	92
Ritterhoff_b et al.	2021	J. Mol. Cell. Cardiol.	PO	ACC2-KO (female)	LVEF	Table	70.9	10.2	9	75.8	5.1	9	120	2	92
Ritterhoff_b et al.	2021	J. Mol. Cell. Cardiol.	PO	ACC2-KO (female)	LVFS	Table	39.5	7.8	9	43.2	4.8	9	120	3	92
Ritterhoff_b et al.	2021	J. Mol. Cell. Cardiol.	PO	ACC2-KO (female)	LVEDD	Table	2.9	0.3	9	2.9	0.3	9	120	4	92
Ritterhoff_b et al.	2021	J. Mol. Cell. Cardiol.	PO	ACC2-KO (female)	LVDevP	Figure	169.194	59.2057	6	170.616	34.8269	6	120	5	92
Aasum et al.	2002	Am. J. Physiol. Heart. Circ. Physiol.	DMC	BM 17.0744	cardiac output	Table	6	2.6533	11	6.1	2.98496	11	121	1	93
Aasum et al.	2002	Am. J. Physiol. Heart. Circ. Physiol.	DMC	BM 17.0744	cardiac work	Table	38	17.2464	11	40.3	20.2314	11	121	2	93
Folmes et al.	2006	Circ. Res.	IR	Insulin	cardiac output	Table	5.8	2.93939	24	3.2	2.81425	22	122	1	94
Folmes et al.	2006	Circ. Res.	IR	Insulin	cardiac power	Table	40	29.3939	24	22	23.4521	22	122	2	94
Cividini et al.	2021	Diabetes	DMC	MCUb-Upregulation	LVFS	Table	29.03	2.8	6	38.03	4.7	6	123	1	95
Cividini et al.	2021	Diabetes	DMC	MCUb-Upregulation	LVEDD	Table	2.22	0.08	6	2	0.23	6	123	2	95
Bugger et al.	2012	J. Mol. Cell. Cardiol.	DMC	CIRKO	LVEF	Table	62.1	7.37902	5	66.4	6.22254	8	124	1	96
Bugger et al.	2012	J. Mol. Cell. Cardiol.	DMC	CIRKO	LVFS	Table	27.9	4.7	5	30.7	4.24	8	124	2	96
Bugger et al.	2012	J. Mol. Cell. Cardiol.	DMC	CIRKO	LVEDD	Table	0.35	0.0290689	5	0.367	0.019799	8	124	3	96
Bugger et al.	2012	J. Mol. Cell. Cardiol.	DMC	CIRKO	cardiac output	Table	13.3	1.57	5	13.5	3.68	8	124	4	96
Bugger et al.	2012	J. Mol. Cell. Cardiol.	DMC	CIRKO	cardiac power	Figure	36.5746	2.20994	4	35.5801	4.1989	4	124	5	96
Bugger et al.	2012	J. Mol. Cell. Cardiol.	DMC	CIRKO	RPP	Figure	18026.3	7520.75	3	25263.2	1367.41	3	124	6	96
Pound et al.	2009	Circ. Res.	PO	DCA	RPP	Figure	22686.6	6058.44	6	26439.2	3836.06	7	125	1	97
Pound et al.	2009	Circ. Res.	PO	DCA	+dP/dt	Table	2495	418.863	6	3439	505.339	7	125	2	97
Pound et al.	2009	Circ. Res.	PO	DCA	-dP/dt	Table	2286	384.57	6	2863	494.755	7	125	3	97
Pound et al.	2009	Circ. Res.	PO	DCA	LVDevP	Table	90	22.0454	6	135	23.8118	7	125	4	97
Fang_a et al.	2012	J. Mol. Med.	PO	Trimetazidine	cardiac output	Figure	0.174093	0.013903	5	0.323316	0.0463434	5	126	1	98
Fang_a et al.	2012	J. Mol. Med.	PO	Trimetazidine	Fibrosis	Figure	14.8302	1.39227	5	7.75472	1.77198	5	126	2	98
Fang_b et al.	2012	J. Mol. Med.	PO	Ranolazine	cardiac output	Figure	0.211399	0.0324404	5	0.294301	0.041709	5	127	1	98
Fang_b et al.	2012	J. Mol. Med.	PO	Ranolazine	Fibrosis	Figure	14.8302	1.39227	5	9	1.88948	5	127	2	98
Li et al.	2021	J. Am. Heart Assoc.	PO	Empagliflozin	cardiac output	Table	13.3	3.1305	5	18.9	4.24853	5	128	1	99
Li et al.	2021	J. Am. Heart Assoc.	PO	Empagliflozin	LVEF	Table	40.2	7.15542	5	51.3	8.49706	5	128	2	99
Li et al.	2021	J. Am. Heart Assoc.	PO	Empagliflozin	LVFS	Table	18.4	3.1305	5	28.7	8.94427	5	128	3	99
Li et al.	2021	J. Am. Heart Assoc.	PO	Empagliflozin	E/A	Table	4.51	2.77272	5	1.8	0.737902	5	128	4	99
Li et al.	2021	J. Am. Heart Assoc.	PO	Empagliflozin	Fibrosis	Figure	0.135211	0.0670283	6	0.0301811	0.0325284	6	128	5	99
Broderick et al.	1996	J. Mol. Cell. Cardiol.	DMC	Propionyl-L-Carnitine	cardiac output	Table	30	11.225	14	41	11.225	14	129	1	100
Molaparast-Saless_a et al.	1987	J. Mol. Cell. Cardiol.	IR	Oxfenicine	dP/dtmax	Figure	60	27.4761	8	95.4286	44.7907	6	130	1	101
Molaparast-Saless_a et al.	1987	J. Mol. Cell. Cardiol.	IR	Oxfenicine	LVEDD	Figure	5.3262	3.26706	8	6.95187	4.7156	6	130	2	101
Molaparast-Saless_b et al.	1987	J. Mol. Cell. Cardiol.	IR	4-BCA	dP/dtmax	Figure	60	27.4761	8	54.8571	24.1897	7	131	1	101
Molaparast-Saless_b et al.	1987	J. Mol. Cell. Cardiol.	IR	4-BCA	LVEDD	Figure	5.3262	3.26706	8	11.4439	5.09342	7	131	2	101
Tan et al.	2021	Life Sci.	PO	short-term HFD	LVEF	Figure	51.5152	8.90724	6	61.0101	5.44331	6	132	1	102
Tan et al.	2021	Life Sci.	PO	short-term HFD	Fibrosis	FIgure	6.87616	0.882903	6	5.46211	0.679156	6	132	2	102
Burgmaier et al.	2010	Obesity	DMC	Western Diet	cardiac power	Figure	20	13.2435	8	23.0769	6.43254	8	133	1	103
