# Supplementary material for: Modulation of cardiac fatty acid or glucose oxidation to treat heart failure in preclinical models: a systematic review and meta-analysis
Source: Commun Med (Lond). 2025 Jun 4;5:213. doi: 10.1038/s43856-025-00924-5 (PMC12134058; doi:10.1038/s43856-025-00924-5)
Supplement: Supplementary file 6 — Supplementary Data 4 [file 43856_2025_924_MOESM6_ESM.xlsx]

## Sheet: Sheet1
Author, Year	Hedges' g (x-axis)	Precision (y-axis)	Metabolic Change
Burelle et al., 2004.1	1.27302	2.4147	FAO↑
Burelle et al., 2004.2	0.92716	2.40315	FAO↑
Burelle et al., 2004.3	0.965769	2.39184	FAO↑
Labinskyy et al., 2007.1	-0.221444	1.99205	FAO↑
Labinskyy et al., 2007.2	0.0768981	1.99904	FAO↑
Labinskyy et al., 2007.3	1.11425	1.82388	FAO↑
Labinskyy et al., 2007.4	-0.267259	1.98845	FAO↑
Ito et al., 2010	5.08687	1.28688	FAO↑
Gao et al., 2011.1	1.7594	1.73884	FAO↑
Gao et al., 2011.2	0.317418	2.10466	FAO↑
Gao et al., 2011.3	0.262805	2.10986	FAO↑
Gao et al., 2011.4	0.587157	2.06589	FAO↑
Mraiche et al., 2011.1	2.33351	1.64974	FAO↑
Mraiche et al., 2011.2	2.89308	1.63685	FAO↑
Mraiche et al., 2011.3	2.75901	1.67947	FAO↑
Kolwicz et al., 2012.1	1.2164	1.78377	FAO↑
Kolwicz et al., 2012.2	0.156489	1.98043	FAO↑
Kolwicz et al., 2012.3	0.699899	1.92461	FAO↑
Kolwicz et al., 2012.4	3.36621	0.28477	FAO↑
Pereira_a et al., 2014.1	2.34409	1.22589	FAO↑
Pereira_a et al., 2014.2	1.88355	1.35117	FAO↑
Pereira_a et al., 2014.3	-0.654151	1.66853	FAO↑
Pereira_a et al., 2014.4	-0.6014	1.67791	FAO↑
Pereira_a et al., 2014.5	-0.640194	1.67107	FAO↑
Pereira_a et al., 2014.6	-0.175019	1.72726	FAO↑
Pereira_a et al., 2014.7	-1.35406	1.35337	FAO↑
Pereira_a et al., 2014.8	-1.17684	1.39993	FAO↑
Pereira_a et al., 2014.9	-0.191356	1.57541	FAO↑
Pereira_a et al., 2014.10	1.36144	1.3514	FAO↑
Kaimoto et al., 2017.1	1.75596	1.84176	FAO↑
Kaimoto, et al., 2017	1.72204	1.85319	FAO↑
Kaimoto et al., 2017.2	1.75197	0.868624	FAO↑
Matsumura et al., 2018.1	0.84377	2.01138	FAO↑
Matsumura et al., 2018.2	0.840749	2.0121	FAO↑
Matsumura et al., 2018.3	0.0680535	1.87009	FAO↑
Görge et al., 1990	2.40475	1.4501	FAO↑
Liu, Beilei et al., 2023.1	2.86602	0.641576	FAO↑
Liu, Beilei et al., 2023.2	3.01694	0.617807	FAO↑
Liu, Beilei et al., 2023.3	0.290658	1.20842	FAO↑
Liu, Beilei et al., 2023.4	0.562979	1.16667	FAO↑
Yamamoto et al., 2023.1	1.62696	1.78171	FAO↑
Yamamoto et al., 2023.2	0.402323	2.09475	FAO↑
Montessuit et al., 2000.1	2.08658	1.73067	FAO↑
Montessuit et al., 2000.2	1.29177	1.99479	FAO↑
Tan et al., 2021.1	1.18697	1.54583	FAO↑
Tan et al., 2021.2	1.65659	1.41536	FAO↑
Burgmaier et al., 2010	0.279382	1.98739	FAO↑
Schönekess_a et al., 1995.1	0.411287	3.07767	FAO↓
Schönekess_a et al., 1995.2	0.745936	3.00061	FAO↓
Schönekess_a et al., 1995.3	0.770966	2.99336	FAO↓
Mansor et al., 2017.1	-0.393919	2.08315	FAO↓
Mansor et al., 2017.2	-0.157618	2.10412	FAO↓
Mansor et al., 2017.3	0.950739	1.97378	FAO↓
Mansor et al., 2017.4	-0.381901	2.00661	FAO↓
Mansor et al., 2017.5	-0.0621449	2.02859	FAO↓
Wang_b et al., 2018.1	2.05978	1.16424	FAO↓
Wang_b et al., 2018.2	-0.166761	1.57678	FAO↓
Wang_b et al., 2018.3	2.25575	1.11449	FAO↓
Wang_b et al., 2018.4	0.8034	1.31859	FAO↓
Edwards et al., 2018	-3.2749	1.19194	FAO↓
Karwi_a et al., 2019.1	1.11294	2.25168	FAO↓
Karwi_a et al., 2019.2	0.960894	2.29746	FAO↓
Karwi_a et al., 2019.3	0.832222	2.33278	FAO↓
Karwi_a et al., 2019.4	1.31435	2.18582	FAO↓
Harmancey et al., 2013	-0.814021	2.23628	FAO↓
Wang et al., 2005.1	0.127897	1.54678	FAO↓
Wang et al., 2005.2	0.0636132	1.54859	FAO↓
Liedtke et al., 1984.1	1.24655	1.72308	FAO↓
Liedtke et al., 1984.2	0.829672	1.83062	FAO↓
Liedtke et al., 1984.3	0.0151802	1.93215	FAO↓
Bugger et al., 2012.1	0.599854	1.70398	FAO↓
Bugger et al., 2012.2	0.590073	1.70553	FAO↓
Bugger et al., 2012.3	-0.670026	1.69221	FAO↓
Bugger et al., 2012.4	0.0602987	1.75359	FAO↓
Bugger et al., 2012.5	-0.25746	1.40342	FAO↓
Bugger et al., 2012.6	1.06827	1.04738	FAO↓
Fang_a et al., 2012.1	3.93726	0.782268	FAO↓
Fang_a et al., 2012.2	4.00826	0.771735	FAO↓
Fang_b et al., 2012.1	2.00292	1.17902	FAO↓
Fang_b et al., 2012.2	3.17121	0.912636	FAO↓
Molaparast-Saless_a et al., 1987.1	0.928167	1.73132	FAO↓
Molaparast-Saless_a et al., 1987.2	-0.386573	1.82897	FAO↓
Molaparast-Saless_b et al., 1987.1	-0.18605	1.92667	FAO↓
Molaparast-Saless_b et al., 1987.2	-1.36748	1.68828	FAO↓
McVeigh et al., 1990	1.04588	1.75056	GO↑
Broderick et al., 1993	1.15874	2.5229	GO↑
Lopaschuk_a et al., 1993	0.620983	1.6745	GO↑
Lopaschuk_b et al., 1993	1.48455	1.46406	GO↑
Lopaschuk_c et al., 1993	0.558696	1.68503	GO↑
Gamble_a et al., 1994	-0.33146	1.56413	GO↑
Gamble_b et al., 1994	1.00211	1.44345	GO↑
Broderick et al., 1995	2.55304	1.48954	GO↑
Liu, Bin_a et al., 1996.1	0.602366	3.05273	GO↑
Liu, Bin_a et al., 1996.2	1.21641	2.85472	GO↑
Liu, Bin_a et al., 1996.3	1.37961	2.78909	GO↑
McCormack, 1996.1	1.16304	1.68651	GO↑
McCormack, 1996.2	1.14711	1.69082	GO↑
Broderick et al., 1997	0.567292	1.9495	GO↑
Schöder et al., 1998	0.728369	2.76935	GO↑
Wambolt_a et al., 2000.1	1.82907	1.42863	GO↑
Wambolt_a et al., 2000.2	3.02234	1.11651	GO↑
Wambolt_a et al., 2000.3	2.32989	1.28853	GO↑
Wambolt_b et al., 2000.1	0.936229	1.28879	GO↑
Wambolt_b et al., 2000.2	1.689	1.09624	GO↑
Wambolt_b et al., 2000.3	3.88908	0.66505	GO↑
Taniguchi et al., 2001.1	0.870032	3.46547	GO↑
Taniguchi et al., 2001.2	0.773633	3.49875	GO↑
Taniguchi et al., 2001.3	0.895726	3.45611	GO↑
Kudej et al., 2002	0.497597	1.75908	GO↑
Dyck_a et al., 2004.1	1.67012	1.65816	GO↑
Dyck_a et al., 2004.2	1.6711	1.65785	GO↑
Dyck_a et al., 2004.3	2.17418	1.50296	GO↑
Dyck_b et al., 2004.1	1.04812	1.84183	GO↑
Dyck_b et al., 2004.2	1.03983	1.84404	GO↑
Dyck_b et al., 2004.3	1.32896	1.76228	GO↑
Saeedi et al., 2005.1	0.289195	3.68687	GO↑
Saeedi et al., 2005.2	0.544428	3.63593	GO↑
Saeedi et al., 2005.3	0.564091	3.63084	GO↑
Dyck et al., 2006.1	0.919743	2.49202	GO↑
Dyck et al., 2006.2	1.2707	2.37778	GO↑
Dyck et al., 2006.3	1.49494	2.29625	GO↑
Dyck et al., 2006.4	1.18376	2.40791	GO↑
Luptak et al., 2007.1	2.30242	1.23682	GO↑
Luptak et al., 2007.2	4.65705	0.779896	GO↑
Gandhi et al., 2008	0.638627	2.05621	GO↑
Schwarzer et al., 2009.1	0.77917	1.32374	GO↑
Schwarzer et al., 2009.2	0	1.58114	GO↑
Schwarzer et al., 2009.3	0	1.58114	GO↑
Støttrup_a et al., 2010.1	1.33902	1.9798	GO↑
Støttrup_a et al., 2010.2	-0.49373	2.19531	GO↑
Støttrup_a et al., 2010.3	2.13	1.71626	GO↑
Støttrup_a et al., 2010.4	0.399148	2.20918	GO↑
Støttrup_a et al., 2010.5	1.92886	1.78346	GO↑
Støttrup_b et al., 2010.1	1.76517	1.83865	GO↑
Støttrup_b et al., 2010.2	1.87446	1.80178	GO↑
Støttrup_b et al., 2010.3	1.93814	1.78033	GO↑
Støttrup_b et al., 2010.4	2.35772	1.64195	GO↑
Støttrup_b et al., 2010.5	2.12564	1.7177	GO↑
Sung et al., 2011.1	0.924151	3.16804	GO↑
Sung et al., 2011.2	0.701272	3.24023	GO↑
Sung et al., 2011.3	0.619909	3.26263	GO↑
Sung et al., 2011.4	0.867873	3.18765	GO↑
Sung et al., 2011.5	0.860477	3.19016	GO↑
Dalgas_a et al., 2012.1	3.33336	1.27856	GO↑
Dalgas_a et al., 2012.2	2.49488	1.68128	GO↑
Ussher_a et al., 2012.1	1.95824	1.19074	GO↑
Ussher_a et al., 2012.2	1.88413	1.93745	GO↑
Ussher_a et al., 2012.3	0.757095	2.29947	GO↑
Ussher_a et al., 2012.4	1.71004	1.99937	GO↑
Ussher_b et al., 2012.1	2.82275	0.836921	GO↑
Ussher_b et al., 2012.2	2.52786	1.77623	GO↑
Ussher_b et al., 2012.3	3.84401	1.39455	GO↑
Ussher_b et al., 2012.4	2.47267	1.7947	GO↑
Pereira et al., 2013.1	-0.442	1.70217	GO↑
Pereira et al., 2013.2	-0.77765	1.64425	GO↑
Pereira et al., 2013.3	0.687242	1.51168	GO↑
Pereira et al., 2013.4	0.794711	1.49025	GO↑
Pereira et al., 2013.5	-0.62112	1.52372	GO↑
Pereira et al., 2013.6	-0.8532	1.76457	GO↑
Pereira et al., 2013.7	-0.44565	1.83995	GO↑
Pereira et al., 2013.8	-0.71099	1.7951	GO↑
Vimercati et al., 2017	0.623113	2.17218	GO↑
Okawa et al., 2019.1	1.18648	1.80367	GO↑
Okawa et al., 2019.2	1.20642	1.798	GO↑
Okawa et al., 2019.3	0.475213	1.96416	GO↑
Liu, Bin_b et al., 1996	1.51131	1.57547	GO↑
Akki et al., 2009.1	-1.92841	1.62144	GO↑
Akki et al., 2009.2	-0.74611	1.92623	GO↑
Finegan et al., 1993	1.49608	2.51246	GO↑
Ramasamy et al., 2001.1	1.37599	1.66251	GO↑
Ramasamy et al., 2001.2	1.66708	1.57895	GO↑
Liu, Q et al., 1998.1	0.226189	3.08601	GO↑
Liu, Q et al., 1998.2	0.600673	3.02344	GO↑
Liu, Q et al., 1998.3	0.804263	2.96889	GO↑
Lydell_a et al., 2002.1	1.22544	1.79254	GO↑
Lydell_a et al., 2002.2	1.75496	1.6318	GO↑
Lydell_a et al., 2002.3	0.989181	1.85731	GO↑
Lydell_b et al., 2002.1	0.921451	1.64223	GO↑
Lydell_b et al., 2002.2	0.449001	1.72549	GO↑
Lydell_b et al., 2002.3	-0.16905	1.74997	GO↑
Lopaschuk_d et al., 1993.1	0.649503	1.87692	GO↑
Lopaschuk_d et al., 1993.2	0.991946	1.80546	GO↑
Lopaschuk et al., 1989	1.10831	1.41735	GO↑
Lopaschuk et al., 1990	1.33012	1.50711	GO↑
McLean et al., 2013.1	3.91465	0.891048	GO↑
McLean et al., 2013.2	2.67492	1.14275	GO↑
Sung et al., 2015.1	0.053487	2.23558	GO↑
Sung et al., 2015.2	-0.13698	2.23285	GO↑
Sung et al., 2015.3	1.16442	2.0341	GO↑
Sung et al., 2015.4	-0.50389	2.19366	GO↑
Sung et al., 2015.5	1.13928	2.04163	GO↑
Sung et al., 2015.6	1.44754	1.94468	GO↑
Sung et al., 2015.7	1.33302	0.976829	GO↑
Itoi_a et al., 1993	0.402885	2.20868	GO↑
Itoi_b et al., 1993	0.874403	2.55462	GO↑
Finegan et al., 2000	1.9481	1.62399	GO↑
Liu, Q et al., 2002	1.45189	1.72534	GO↑
Cividini et al., 2021.1	2.14677	1.27842	GO↑
Cividini et al., 2021.2	1.17894	1.54795	GO↑
Kuang et al., 2004.1	0.271595	2.53589	FAO↓GO↑
Kuang et al., 2004.2	0.373438	2.52394	FAO↓GO↑
Hafstad et al., 2006.1	-0.0580074	2.34461	FAO↓GO↑
Hafstad et al., 2006.2	-0.0427172	2.34489	FAO↓GO↑
Wang et al., 2007.1	0.129241	1.64887	FAO↓GO↑
Wang et al., 2007.2	1.31395	1.43547	FAO↓GO↑
Wang et al., 2007.3	1.46546	1.3945	FAO↓GO↑
Wang et al., 2007.4	1.32433	1.43269	FAO↓GO↑
Sharma et al., 2008	3.04022	0.938298	FAO↓GO↑
He et al., 2012.1	-1.58655	1.8918	FAO↓GO↑
He et al., 2012.2	-1.57676	1.89503	FAO↓GO↑
He et al., 2012.3	0.138986	2.3418	FAO↓GO↑
He et al., 2012.4	-0.266852	2.33273	FAO↓GO↑
Pulinilkunnil et al., 2013.1	0.988115	1.4468	FAO↓GO↑
Pulinilkunnil et al., 2013.2	0.362079	1.56091	FAO↓GO↑
Pulinilkunnil et al., 2013.3	2.05326	1.16592	FAO↓GO↑
Pulinilkunnil et al., 2013.4	2.94883	0.95683	FAO↓GO↑
Pulinilkunnil et al., 2013.5	2.66429	1.01791	FAO↓GO↑
Aravindhan et al., 2015.1	1.25499	1.37962	FAO↓GO↑
Aravindhan et al., 2015.2	0.301245	1.71798	FAO↓GO↑
Aravindhan et al., 2015.3	1.56698	1.44078	FAO↓GO↑
Aravindhan et al., 2015.4	1.44753	1.47447	FAO↓GO↑
Sun et al., 2016	3.538	0.714766	FAO↓GO↑
Carley et al., 2004.1	-0.0352638	2.59606	FAO↓GO↑
Carley et al., 2004.2	0.162435	2.44472	FAO↓GO↑
Carley et al., 2004.3	-0.557403	2.39501	FAO↓GO↑
Aasum et al., 2005.1	0.292993	2.80597	FAO↓GO↑
Aasum et al., 2005.2	0.454618	2.78264	FAO↓GO↑
Aasum et al., 2005.3	0.426073	2.78745	FAO↓GO↑
Hu et al., 2019.1	1.69103	0.883767	FAO↓GO↑
Hu et al., 2019.2	2.83482	0.646676	FAO↓GO↑
Hu et al., 2019.3	2.40745	0.723488	FAO↓GO↑
Sambandam_b et al., 2006.1	0.69618	1.76362	FAO↓GO↑
Sambandam_b et al., 2006.2	0.227451	1.8188	FAO↓GO↑
Sambandam_b et al., 2006.3	1.69138	1.53041	FAO↓GO↑
Sambandam_b et al., 2006.4	1.51812	1.57666	FAO↓GO↑
Altamimi et al., 2019	0	2.77082	FAO↓GO↑
Aasum et al., 2002.1	0.0340631	2.345	FAO↓GO↑
Aasum et al., 2002.2	0.117696	2.34277	FAO↓GO↑
Folmes et al., 2006.1	-0.887182	3.2202	FAO↓GO↑
Folmes et al., 2006.2	-0.662011	3.29141	FAO↓GO↑
Pound et al., 2009.1	0.702042	1.72489	FAO↓GO↑
Pound et al., 2009.2	1.87575	1.41522	FAO↓GO↑
Pound et al., 2009.3	1.19762	1.60772	FAO↓GO↑
Pound et al., 2009.4	1.81746	1.43197	FAO↓GO↑
